# Supplementary material for: Identification and characterization of a calcium-binding peptide from salmon bone for the targeted inhibition of α-amylase in digestion
Source: Food Chem X. 2024 Apr 3;22:101352. doi: 10.1016/j.fochx.2024.101352 (PMC11004067; doi:10.1016/j.fochx.2024.101352)
Supplement: Supplementary file 2 — Supplementary material 2 Table S1. Identification of peptides from SBTH [file mmc2.xlsx]

## Sheet: Supplement Table
ID	Sequence	Length	Protein accession	m/z	Intensity
0	AAAAVVEFQR	10	XP_035606015.1	552.296
1	AAAPAPAPEPDVVAAPPALDLSK	23	XP_035605134.1	723.391	537350000
2	AAAPAPAPEPDVVAAPPALDLSK	23	XP_035605134.1	1084.58	632400000
3	AAAVTQQPGVPAR	13	XP_035630051.1	633.352	20889000
4	AADAEAEVASLNR	13	XP_035651411.1	658.826	23775000
5	AADAEAEVASLNR	13	XP_035651411.1	658.826	79060000
6	AADPVEPPYEPTK	13	XP_035629873.1	707.348	34896000
7	AAEASSNVFSMFEQAQIQEFK	21	XP_035638032.1	793.37	7980100
8	AAEILSDR	8	XP_035630051.1	437.735	44065000
9	AAEISIPVAMGSSK	14	XP_035637807.1	680.861	23699000
10	AAELPHMDIEALK	13	XP_035634271.1	479.918	64467000
11	AAELPHMDIEALK	13	XP_035634271.1	719.374	27782000
12	AAESLADPTEYENLFPGLK	19	XP_035656665.1	1033.01	19000000
13	AAFDAQDEQAVVVK	14	XP_035613692.1	745.878	10321000
14	AAFDEAIAELDTLNEDSYK	19	XP_035634359.1	1057.99	11061000
15	AAFDMFDTDGGGDISTK	17	XP_035596654.1	882.375	153330000
16	AAFDMFDTDGGGDISTK	17	XP_035596654.1	882.375	145520000
17	AAFDMFDTDGGGDISTK	17	XP_035596654.1	874.378	601790000
18	AAFDMFDTDGGGDISTK	17	XP_035596654.1	874.378	15909000
19	AAFDMFDTDGGGDISTKELGQVMR	24	XP_035596654.1	854.393	12937000
20	AAIHETWTEGK	11	XP_035624693.1	414.875	19479000
21	AALADAEHQR	10	XP_035649265.1	541.273	10188000
22	AALASLVQR	9	XP_035651054.1	485.788
23	AALEALDGLNLFGAK	15	XP_035637071.1	751.914	19744000
24	AALENTLR	8	XP_035635035.1	444.251	95530000
25	AALSMYIAQVK	11	XP_035647756.1	605.829	13692000
26	AALSMYIAQVK	11	XP_035647756.1	605.829	16466000
27	AAMENTLR	8	XP_035602612.1	453.229	77861000
28	AAPAGTPLSPTR	12	XP_035643345.1	569.814	24867000
29	AAPGNVLQYR	10	XP_035598478.1	544.796	218380000
30	AAPKPAEEESTAAPVK	16	XP_035605132.1	532.614	16339000
31	AAPYDEIK	8	XP_035649238.1	453.732
32	AAQEEFIK	8	XP_035600877.1	468.245	2556600000
33	AAQEEFIKR	9	XP_035600877.1	546.296	327540000
34	AATDVDIFSNEEK	13	XP_035637479.1	740.844	9488700
35	AATDVDIFSNEEKR	14	XP_035637479.1	818.894
36	AATSSSETSTIPAFAER	17	XP_035611831.1	863.418	17903000
37	AAVLDAVK	8	XP_035628939.1	786.472	17894000
38	AAVPSGASTGIYEALELR	18	XP_035634107.1	902.976	83693000
39	AAVPSGASTGIYEALELR	18	XP_035634107.1	602.32	45186000
40	AAVSGSVNTVMESR	14	XP_035639357.1	712.346	8007400
41	AAYETELADAR	11	XP_035606881.1	605.291	38467000
42	ADAPEYSVSGLQR	13	XP_035629873.1	696.841	63271000
43	ADFEEPLSEEEK	12	XP_035593979.1	732.822
44	ADFEEPLSEEEKVR	14	XP_035593979.1	860.407	6995700
45	ADFEEQLTEEEK	12	XP_035633006.1	755.333	11239000
46	ADFPYIR	7	XP_035628939.1	441.229	177500000
47	ADGLVENLK	9	XP_035602218.1	479.764
48	ADGTEFDVANR	11	XP_035629873.1	597.773
49	ADIAESQVNK	10	XP_035611695.1	537.775	43347000
50	ADIAETQVNK	10	BAC00871.1	544.783	1253600000
51	ADIAETQVNKLR	12	BAC00871.1	679.375	10529000
52	ADIAETQVNKLR	12	BAC00871.1	453.253	13715000
53	ADIETYLLEK	10	BAC00871.1	597.816	191430000
54	ADINVEGPEIDIEGYDGK	18	XP_035618178.1	967.455	13891000
55	ADISNSASLYK	11	XP_035639305.1	584.796	7447000
56	ADLAEEYSK	9	XP_035638795.1	513.243	21325000
57	ADLEWLR	7	XP_035630051.1	451.74	281500000
58	ADLINNLGTIAK	12	XP_035631115.1	621.856	125550000
59	ADMEFIR	7	XP_035630051.1	441.213	21451000
60	ADNLATQDLMR	11	XP_035624929.1	624.306	10881000
61	ADPAGLQQER	10	XP_035603246.1	563.778
62	ADQLTEEQIAEFK	13	XP_035654665.1	782.38	191120000
63	ADQYQYNTNEEK	12	XP_035651916.1	772.829	4451600
64	ADTALVYK	8	XP_035628897.1	440.742	9610800
65	ADTGLVETLLR	11	XP_035603726.1	615.34	19827000
66	ADVLGAEALGR	11	XP_035617438.1	536.293	1273400000
67	ADVLGAEALGR	11	XP_035617438.1	1071.58	50979000
68	ADVTQFNEGTGDFAK	15	XP_035614034.1	821.373	8695800
69	ADVVGAEALGR	11	XP_035617440.1	529.285	622600000
70	ADVWDILK	8	XP_035602887.1	959.52	18836000
71	ADWDHGAHDVALYR	14	XP_035598478.1	407.192	23668000
72	ADWTDAEK	8	XP_035603453.1	489.214	158980000
73	ADWTDAEK	8	XP_035603453.1	977.421	215330000
74	AEADVASLNR	10	XP_035646988.1	523.267	57029000
75	AEAESWYK	8	XP_035595740.1	492.227	49598000
76	AEAETWYK	8	XP_035595299.1	499.235	355080000
77	AEAETWYTQK	10	XP_035634530.1	613.788	26902000
78	AEAEWFYDNVSLPK	14	XP_035628897.1	834.899	70007000
79	AEAVANVAR	9	XP_035620724.1	471.754
80	AEEDAPEEPEQKEEEEAAE	19	XP_035636264.1	1079.94	4448500
81	AEEGIAAGGVMDVNTALPEVLK	22	XP_035620432.1	748.047
82	AEEQAMFK	8	XP_035602887.1	485.221	10347000
83	AEEQAMFK	8	XP_035602887.1	477.223
84	AEESGRPELER	11	XP_035605132.1	424.877	12591000
85	AEFLNQRAQK	10	XP_035653767.1	604.301	27463000
86	AEGDVAGLNR	10	XP_035617506.1	501.254	12152000
87	AEGGEGEDDIQFLR	14	XP_035648656.1	789.358	15689000
88	AEGGKLVIDGHK	12	XP_035616168.1	408.563	14790000
89	AEGPGLNR	8	XP_035618649.1	407.214	21215000
90	AEGQVQELQVK	11	XP_035627182.1	614.83	51489000
91	AEGVPTVIAMGTDTDQDVLR	20	XP_035622570.1	1052.51	90938000
92	AEGVPTVIAMGTDTDQDVLR	20	XP_035622570.1	1044.52	289410000
93	AEGVPTVIAMGTDTDQDVLR	20	XP_035622570.1	696.681	155600000
94	AEIEAVAAK	9	XP_035632717.1	451.253	149340000
95	AEIEELLK	8	XP_035607057.1	472.769	1685800000
96	AEIEELLK	8	XP_035607057.1	944.53	263990000
97	AEIETVAAK	9	XP_035615112.1	466.258	443060000
98	AEIGIAMGSGTAVAK	15	XP_035601211.1	696.364	150820000
99	AEIGIAMGSGTAVAK	15	XP_035601211.1	688.366	439220000
100	AEIQSALEEAEASLEHEEGK	20	XP_035613016.1	724.01	182840000
101	AEISFEDR	8	XP_035646101.1	483.73	131840000
102	AEITFEDR	8	XP_035618649.1	490.738	133920000
103	AELNEFLTR	9	XP_035647913.1	546.788	79008000
104	AELNSSLVGEHVTIR	15	XP_035628897.1	542.293
105	AELQSALEEAEGSLEHEEGK	20	XP_035650539.1	719.338	89483000
106	AELQSALEEAEGSLEHEEGK	20	XP_035650539.1	1078.5	18348000
107	AEMEIEAFRPDVDR	14	XP_035607057.1	847.396	137920000
108	AEMEIEAFRPDVDR	14	XP_035607057.1	565.267	380430000
109	AEMEIEAFRPDVDR	14	XP_035607057.1	559.935	792840000
110	AEMEIEAFRPDVDR	14	XP_035607057.1	839.399	346770000
111	AENEIGLGEPSKPSR	15	XP_035629873.1	528.606	39443000
112	AENIYGVSEPLVSPSVVAK	19	XP_035629873.1	980.025	48743000
113	AENMLQQADR	10	XP_035636491.1	588.277	8444000
114	AENYSTGEAGGVEIPEGAIR	20	XP_035634253.1	1031.49	7051400
115	AEPDKLNIDSIIQR	14	XP_035614824.1	827.444	12112000
116	AEPEDHYFLLTEPPLNTPENR	21	XP_035629049.1	828.068	7376800
117	AEPTIIHTETR	11	XP_035646456.1	423.226	11769000
118	AESELNVDSIISR	13	XP_035631153.1	737.873	8833500
119	AETVAAPAPK	10	XP_035590849.1	498.772
120	AEVMKDVEELR	11	XP_035647756.1	667.835	10886000
121	AEVMKDVEELR	11	XP_035647756.1	445.559	64433000
122	AEVMKDVEELR	11	XP_035647756.1	667.835	51782000
123	AFAEFTTLKEEAYAEANR	18	XP_035649265.1	687.669	5962400
124	AFDNALGVNVPR	12	XP_035634875.1	636.838	39794000
125	AFEDEMIGR	9	XP_035651272.1	534.245	15620000
126	AFEEAEK	7	XP_035641751.1	412.195
127	AFEEAGPIVR	10	XP_035601583.1	544.79	43939000
128	AFLEEKNAKK	10	XP_035616923.1	589.824	36652000
129	AFLGHVLSQHQDLLTTIR	18	XP_035592358.1	683.713	12037000
130	AFNGFEDPR	9	XP_035601465.1	526.743	24380000
131	AFQEYTEPEGADPASPQR	18	XP_035642702.1	996.95	6255500
132	AFSLTITGDPGAK	13	XP_035606624.1	639.34	12794000
133	AFTGREFDDLPSFEMQSDAVR	21	XP_035601211.1	806.706	13574000
134	AFVAIGDYNGHVGLGVK	17	XP_035619645.1	572.974	17931000
135	AFVHWYVGEGMEEGEFSEAR	20	CAA47384.1	782.676	74242000
136	AFVHWYVGEGMEEGEFSEAR	20	CAA47384.1	1173.51	10751000
137	AFVHWYVGEGMEEGEFSEAR	20	CAA47384.1	777.344	18404000
138	AFYQIGETWDK	11	XP_035624743.1	679.325	487980000
139	AFYQIGETWDK	11	XP_035624743.1	679.325	8309000
140	AGAYDFPSPEWDTVTPEAK	19	XP_035608796.1	1040.98	63725000
141	AGDTIVVSASK	11	XP_035628897.1	524.288	22273000
142	AGEGPFSDVSDYYK	14	XP_035629873.1	767.838	59543000
143	AGELTDDEVER	11	XP_035651235.1	617.283	79652000
144	AGEPLILPALVTGKPPPDIK	20	XP_035605132.1	676.07	40211000
145	AGEPLILPALVTGRPPPDIK	20	XP_035628897.1	685.405	24128000
146	AGEQGGPGEVGGPGPSGSR	19	XP_035657123.1	826.885	218170000
147	AGEQGGPGEVGGPGPSGSR	19	XP_035657123.1	551.592	28078000
148	AGEQGGPGEVGGPGPSGSR	19	XP_035657123.1	826.885	4881600
149	AGESGLTGAR	10	BAB79229.1	459.736	4056000000
150	AGFAGDDAPR	10	XP_035657075.1	488.728	23563000000
151	AGFGKPSDASNAALAVDPVYPPAPPAFPK	29	XP_035628897.1	951.492	26942000
152	AGFGKPSDASNAALAVDPVYPPAPPAFPK	29	XP_035628897.1	951.492
153	AGFSYPGPR	9	XP_035622570.1	476.238	73199000
154	AGGAQMGVMQGPMGPMGPR	19	XP_035594174.1	947.407	7626500
155	AGGAQMGVMQGPMGPMGPR	19	XP_035594174.1	932.396	13868000
156	AGGAQMGVMQGPMGPMGPR	19	XP_035594174.1	931.412	10760000
157	AGGAQMGVMQGPMGPMGPR	19	XP_035594174.1	931.412	19908000
158	AGGAQMGVMQGPMGPMGPR	19	XP_035594174.1	931.412
159	AGGAQMGVMQGPMGPMGPR	19	XP_035594174.1	931.412
160	AGGAQMGVMQGPMGPMGPR	19	XP_035594174.1	923.415	37306000
161	AGGAQMGVMQGPMGPMGPR	19	XP_035594174.1	923.415	28318000
162	AGGAQMGVMQGPMGPMGPR	19	XP_035594174.1	615.946
163	AGGAQMGVMQGPMGPMGPR	19	XP_035594174.1	915.418	197700000
164	AGGAQMGVMQGPMGPMGPR	19	XP_035594174.1	610.614	55791000
165	AGGAQMGVMQGPMGPMGPR	19	XP_035594174.1	939.41
166	AGGAQMGVMQGPMGPMGPR	19	XP_035594174.1	931.904
167	AGGDLTVEIPVR	12	XP_035629873.1	613.841	92585000
168	AGGEWEIINK	10	XP_035628897.1	558.788	19971000
169	AGGHGAIGPVGHR	13	BAB79229.1	593.315	176440000
170	AGGIETVANEYSDR	14	XP_035599790.1	741.347
171	AGGLGDIHIPLLADLNK	17	XP_035655471.1	572.993	7199100
172	AGGLGEIHIPLLADLNK	17	XP_035609849.1	577.665	7020200
173	AGGQVMTFDQLALAAPK	17	XP_035623073.1	867.448	11861000
174	AGIGAFLK	8	XP_035623189.1	818.477	8954000
175	AGKYDLDFK	9	XP_035618025.1	528.772	146030000
176	AGLEQGPDSGYLAEAQNFGK	20	XP_035599453.1	1026.49	11841000
177	AGLLGLLEEMR	11	XP_035613016.1	601.334	41159000
178	AGLLGVLEEMR	11	BAC00871.1	602.324	642440000
179	AGLLGVLEEMR	11	BAC00871.1	594.326	2442300000
180	AGLLGVLEEMRDEK	14	BAC00871.1	525.94	184790000
181	AGLLGVLEEMRDEK	14	BAC00871.1	788.406	109890000
182	AGLLGVLEEMRDEK	14	BAC00871.1	525.94	175620000
183	AGLLGVLEEMRDEK	14	BAC00871.1	520.608	441400000
184	AGLLGVLEEMRDEK	14	BAC00871.1	780.409	220050000
185	AGLNSLEAVK	10	XP_035634325.1	522.29	47922000
186	AGLQFPVGR	9	XP_035637776.1	472.769	2793000000
187	AGMIVTFAPANVTTEVK	17	XP_035651055.1	882.964	41788000
188	AGMIVTFAPANVTTEVK	17	XP_035651055.1	874.966	232840000
189	AGNLGGGVVSIER	13	XP_035597000.1	614.836	52369000
190	AGNQGMPGDQGLPGPAGVK	19	BAB79229.1	883.928	203670000
191	AGPAGPAGAR	10	BAB79229.1	412.722	2565600000
192	AGPGALAVTIDGPSK	15	XP_035618649.1	677.372	56511000
193	AGPNGAAGAR	10	XP_035626829.1	421.217	793910000
194	AGPSVGELIVK	11	XP_035599299.1	535.316	102750000
195	AGPVMHGSSEEGGHVR	16	XP_035628897.1	402.44	4659800
196	AGPWTPEAAAEHPEAVR	17	XP_035628491.1	596.96	73370000
197	AGQPNPTVR	9	XP_035600896.1	470.746	70403000
198	AGQQAGLQVWR	11	XP_035628108.1	607.325	31418000
199	AGSDLVLDAAVGGKPDPK	18	XP_035629873.1	855.457	7809200
200	AGSVYGGAGGSGVR	14	XP_035635039.1	597.797	54291000
201	AGTFQAFEQFGQQLLAR	17	XP_035631470.1	956.489	15655000
202	AGTQIENIEDDFR	13	XP_035639682.1	754.355	372610000
203	AGTTVELR	8	XP_035628897.1	423.738
204	AGVAPLQVR	9	XP_035618649.1	455.777	107040000
205	AGVIFPVGR	9	XP_035653567.1	458.274	103060000
206	AGVLAHLEEER	11	XP_035627182.1	612.323	16378000
207	AGYQELPEYENFR	13	XP_035599211.1	808.373
208	AHALDIAR	8	XP_035653441.1	454.751	14362000
209	AHGPGLDSGITNK	13	XP_035618649.1	422.886	44160000
210	AHGPGLDSGITNK	13	XP_035618649.1	633.825	13799000
211	AHSSMVGVNLSQK	13	XP_035638046.1	687.346	12189000
212	AHSSMVGVNLSQK	13	XP_035638046.1	458.566	19891000
213	AHSSMVGVNLSQK	13	XP_035638046.1	453.235	43869000
214	AHVSEAVANSVR	12	XP_035601526.1	620.326	85521000
215	AHVSEAVANSVR	12	XP_035601526.1	413.886	87401000
216	AHWDYGAPDVALYR	14	XP_035608460.1	545.263	14597000
217	AIAELGIYPAVDPLDSTSR	19	XP_035611082.1	994.52	414320000
218	AIAELGIYPAVDPLDSTSR	19	XP_035611082.1	994.52	12949000
219	AIAELGIYPAVDPLDSTSR	19	XP_035611082.1	663.349	33385000
220	AIDDGVNTFK	10	XP_035623464.1	540.272
221	AIEALQGSLQK	11	XP_035613732.1	579.33	7857200
222	AIEGPIGDQGYQGIPGVLGIVK	22	XP_035594135.1	1091.1	28382000
223	AIEGPIGDQGYQGIPGVLGIVK	22	XP_035594135.1	727.735	20473000
224	AIFVDLEPTVIDEVR	15	CAA47384.1	858.464	47116000
225	AIFVDLEPTVIDEVR	15	CAA47384.1	572.645	6689100
226	AIGKDDFTQIPEGVNGVEER	20	XP_035635568.1	725.362	22304000
227	AIGNPLPDIVWLK	13	XP_035629873.1	718.419	155360000
228	AIGVVVATGVSTEIGK	16	XP_035601211.1	750.935	257400000
229	AIGVVVATGVSTEIGK	16	XP_035601211.1	750.935	8464200
230	AILVDLEPGTMDSVR	15	XP_035616777.1	816.419	74747000
231	AILVDLEPGTMDSVR	15	XP_035616777.1	808.422	41572000
232	AINEAGISVPR	11	XP_035628897.1	563.814	97578000
233	AINESGEGPPSELTVIAK	18	XP_035628897.1	906.473	16390000
234	AINHSMHFKLESYGR	15	XP_035611615.1	602.958	28145000
235	AINQGGLTSVAVR	13	XP_035630282.1	643.365	5336400
236	AINSVGVSEPSDISEK	16	XP_035628897.1	816.41	83437000
237	AINTLPYK	8	XP_035598478.1	460.266	173730000
238	AIPSADLSEQISTAGTEASGTGNMK	25	XP_035637012.1	818.055	69607000
239	AIPSADLSEQISTAGTEASGTGNMK	25	XP_035637012.1	812.723	117970000
240	AISEELDHALNDMTSL	16	XP_035634300.1	879.914	141940000
241	AISEELDNALNDMTSI	16	XP_035646987.1	876.404	29026000
242	AISEELDNALNDMTSI	16	XP_035646987.1	876.404	1868900000
243	AISEELDNALNDMTSI	16	XP_035646987.1	868.406	22013000
244	AISEELDNALNDMTSI	16	XP_035646987.1	868.406	31507000
245	AISEELDNALNDMTSI	16	XP_035646987.1	868.406	3146500000
246	AISEELDNALNDMTSI	16	XP_035646987.1	868.406
247	AISEELDNALNDMTSM	16	XP_035646990.1	885.382	58861000
248	AISEELDNALNDMTSM	16	XP_035646990.1	877.385	29825000
249	AISEELDNALNDMTSM	16	XP_035646990.1	893.379	13717000
250	AISTQEYSHISK	12	XP_035617656.1	455.233	26104000
251	AISTQEYSHISK	12	XP_035617656.1	682.346	8946100
252	AITDAAMMAEELK	13	BAC00871.1	713.334	246470000
253	AITDAAMMAEELK	13	BAC00871.1	713.334	198110000
254	AITDAAMMAEELK	13	BAC00871.1	705.336	609620000
255	AITDAAMMAEELK	13	BAC00871.1	470.56	33987000
256	AITDAAMMAEELK	13	BAC00871.1	705.336	585400000
257	AITDAAMMAEELK	13	BAC00871.1	705.336	628360000
258	AITDAAMMAEELK	13	BAC00871.1	697.339	1147800000
259	AITDAAMMAEELK	13	BAC00871.1	465.228	71078000
260	AITDAAMMAEELKK	14	BAC00871.1	518.59	301640000
261	AITDAAMMAEELKK	14	BAC00871.1	513.258	641770000
262	AITDAAMMAEELKK	14	BAC00871.1	513.258	477680000
263	AITDAAMMAEELKK	14	BAC00871.1	513.258	592480000
264	AITDAAMMAEELKK	14	BAC00871.1	769.384	198210000
265	AITDAAMMAEELKK	14	BAC00871.1	507.927	1315700000
266	AITDAAMMAEELKK	14	BAC00871.1	761.386	479940000
267	AITSELPGLLSSINPGK	17	XP_035624929.1	848.978	10837000
268	AIYEAELSELQGQIK	15	XP_035595740.1	846.446	60847000
269	AKDYEVDATIK	11	BAB79229.1	626.825	27377000
270	AKLEQQVDDLEGSLEQEKK	19	XP_035613016.1	729.709	17613000
271	AKMEPVVEELR	11	XP_035647756.1	434.236	27404000
272	AKPEVQFTAAGLK	13	XP_035646101.1	453.926	26435000
273	AKQDMTMQVR	10	XP_035634530.1	403.202	5863600
274	AKVEVQLTGPSGSAEPVAVK	20	XP_035646101.1	656.365	28955000
275	ALAAAIEHTVEQVFER	16	XP_035628939.1	892.471	23822000
276	ALAAAIEHTVEQVFER	16	XP_035628939.1	595.316	31374000
277	ALAMPVVANDMTIEPSLK	18	XP_035629873.1	958.497	9843200
278	ALAMPVVANDMTIEPSLK	18	XP_035629873.1	950.5	26010000
279	ALAVAIEHTVEQVFEK	16	XP_035606239.1	595.324	4895300
280	ALDAIFTSGPPNNPK	15	XP_035628897.1	771.402	17725000
281	ALDPIFRPGAPINPK	15	XP_035629873.1	535.975	93389000
282	ALDPIFRPGAPINPK	15	XP_035629873.1	803.459	22943000
283	ALDWVSK	7	XP_035628939.1	409.724	331440000
284	ALEEAQESR	9	XP_035621005.1	516.751	9886700
285	ALELDPNLFR	10	XP_035635209.1	594.325	43717000
286	ALELEQER	8	XP_035636539.1	494.259	25746000
287	ALFDFPGNDEEDLPFR	16	XP_035635777.1	941.436	4138700
288	ALGQNPTNK	9	XP_035629890.1	471.754	169220000
289	ALGQNPTNKEVR	12	XP_035629890.1	442.909
290	ALGQNPTNSDVLK	13	XP_035628173.1	678.86	67431000
291	ALGQNPVNAEVLK	13	XP_035595152.1	676.88	288090000
292	ALIEGEDTR	9	XP_035648560.1	502.256	84721000
293	ALLLQGANEIEIR	13	XP_035657123.1	720.414	13041000
294	ALLQTDQMTVELTAER	16	XP_035627182.1	909.967	22854000
295	ALNIDHLNEEK	11	XP_035646625.1	432.558	5417800
296	ALNIDHLNEEK	11	XP_035646625.1	432.558
297	ALPIGPYH	8	XP_035622297.1	434.24	308940000
298	ALPYWNDVIAPEIK	14	XP_035631798.1	814.938	2272900000
299	ALPYWNDVIAPEIK	14	XP_035631798.1	543.628	89429000
300	ALQASALK	8	XP_035600877.1	401.245	904280000
301	ALQASALK	8	XP_035600877.1	801.483	176790000
302	ALQEAHQQTLDDLQAEEDK	19	BAC00871.1	728.013	114430000
303	ALQEAHQQTLDDLQAEEDKVNTLTK	25	BAC00871.1	710.358	4320700000
304	ALQEAHQQTLDDLQAEEDKVNTLTK	25	BAC00871.1	946.809	3270300000
305	ALQEAHQQTLDDLQAEEDKVNTLTK	25	BAC00871.1	946.809
306	ALQEAHQQTLDDLQAEEDKVNTLTK	25	BAC00871.1	947.137	38791000
307	ALQEAHQQTLDDLQAEEDKVNTLTK	25	BAC00871.1	710.604	74783000
308	ALQEAHQQTLDDLQAEEDKVNTLTK	25	BAC00871.1	947.137	23700000
309	ALQEAHQQTLDDLQAEEDKVNTLTK	25	BAC00871.1	710.604	32806000
310	ALQEAHQQTLDDLQAEEDKVNTLTK	25	BAC00871.1	947.137
311	ALQEAHQQTLDDLQSEEDKVNTLTK	25	XP_035613016.1	714.357	78732000
312	ALQEAHQQTLDDLQSEEDKVNTLTK	25	XP_035613016.1	952.14	56111000
313	ALQEAHQQTLDDLQSEEDKVNTLTK	25	XP_035613016.1	952.468
314	ALQEAHQQVLDDLQAEEDKVNTLTK	25	XP_035634086.1	709.864	18108000
315	ALQEAHQQVLDDLQAEEDKVNTLTK	25	XP_035634086.1	946.149	11187000
316	ALQFTGGDEANLGAALENVAGSLLTPASGGR	31	XP_035628939.1	986.504	50826000
317	ALQSVGQIVGEVLK	14	XP_035599064.1	720.925	31781000
318	ALSVPELTQQMFDSK	15	XP_035616777.1	855.424	27867000
319	ALSVPELTQQMFDSK	15	XP_035616777.1	847.427	34172000
320	ALTFQPLAELK	11	XP_035595521.1	615.858	17326000
321	ALTVPELTQQVFDAK	15	XP_035649192.1	830.451	7940700
322	ALVEQTER	8	XP_035613016.1	473.254	36845000
323	AMANNTTLTEIK	12	XP_035601889.1	653.837	7320600
324	AMEAVAAQGK	10	XP_035631798.1	496.247	21692000
325	AMEAVAAQGK	10	XP_035631798.1	488.25	186200000
326	AMELLDGDDGVLK	13	XP_035634347.1	688.342	23275000
327	AMESVVNNLNPGEEYLFR	18	XP_035629873.1	1049.5	28260000
328	AMESVVNNLNPGEEYLFR	18	XP_035629873.1	1041.5	59307000
329	AMESVVNNLNPGEEYLFR	18	XP_035629873.1	694.67	9240400
330	AMLDFETPTYVTAK	14	XP_035630051.1	801.89	50970000
331	AMLDFETPTYVTAK	14	XP_035630051.1	793.892	57543000
332	AMNSILNAADIK	12	XP_035603007.1	651.84	13716000
333	AMYDYSSADMDEVSFK	16	XP_035630051.1	937.877	11923000
334	AMYDYSSADMDEVSFK	16	XP_035630051.1	929.879	7802400
335	AMYDYSSADMDEVSFK	16	XP_035630051.1	945.874
336	ANAEVAQWR	9	XP_035613016.1	522.765	190980000
337	ANALAANLDK	10	XP_035623711.1	500.775
338	ANALAANLDK	10	XP_035623711.1	500.775
339	ANALAANLDK	10	XP_035623711.1	500.775
340	ANALAANLDK	10	XP_035623711.1	501.267
341	ANALAANLDKK	11	XP_035623711.1	564.822	999950000
342	ANFTNVIETR	10	XP_035629873.1	582.804	44461000
343	ANGEVAQWR	9	XP_035590336.1	515.757	29312000
344	ANGLSWVVVGDDNYGEGSSR	20	XP_035657290.1	1041.48	17932000
345	ANIGTSLRSTKTEDQTQAAEEER	23	XP_035595328.1	846.404	96733000
346	ANIIQSDNEYHSDYNNSTK	19	XP_035630051.1	738.33	33013000
347	ANKGPQVGMANK	12	XP_035627157.1	628.824	13565000
348	ANKGPSYGLSR	11	XP_035636447.1	596.309	15309000
349	ANLEAQIAEAEER	13	XP_035634533.1	722.357	69098000
350	ANLENQIAEAEER	13	XP_035595299.1	743.86	1313400000
351	ANLENQIAEAEER	13	XP_035595299.1	743.86
352	ANLENQIAEAEER	13	XP_035595299.1	744.352	40933000
353	ANLENQIAEAEER	13	XP_035595299.1	744.352
354	ANLSPLESLR	10	XP_035630190.1	550.309	30491000
355	ANLTNVSETHYTVTGLTQDETYEFR	25	XP_035628897.1	963.789	25292000
356	ANSEVAQWR	9	BAC00871.1	530.762	6654500000
357	ANSEVAQWR	9	BAC00871.1	531.254	30137000
358	ANSEVAQWR	9	BAC00871.1	531.254	59606000
359	ANVSEAVANSVR	12	XP_035606562.1	608.818	141890000
360	APAAEGEEAPAEK	13	XP_035629873.1	635.302	28250000
361	APAEAAPAEGEAPAEPAPEEPK	22	XP_035632973.1	1065.01	18368000
362	APAEAAPAEGEAPAEPAPEEPK	22	XP_035632973.1	710.339	12089000
363	APEPSTMAEHGR	12	XP_035629873.1	428.2	45412000
364	APGLMDQIGNFFGGDK	16	XP_035606514.1	841.896	13715000
365	APGLMDQIGNFFGGDKK	17	XP_035606514.1	598.966	13219000
366	APGPPVNPR	9	XP_035628897.1	452.754	14863000
367	APIIAVTR	8	XP_035642799.1	420.769	1238200000
368	APKPPGYGNLGAGGAGYSPGAGVFPGYGGGYPQQR	35	XP_035648008.1	1108.21	15368000
369	APQETYADIGGLDSQIQEIK	20	XP_035617787.1	1088.54	5348200
370	APTPAPVR	8	XP_035605132.1	404.737	35650000
371	APTTVTVTFR	10	XP_035596049.1	546.806	5566200
372	AQALEIAR	8	XP_035634537.1	457.259	9722400
373	AQEVLSDILYK	11	XP_035630051.1	639.851	142300000
374	AQGLVGVIR	9	XP_035643713.1	456.785	26727000
375	AQGPLEVASVAVSQASGMPAR	21	XP_035653567.1	676.018
376	AQGPLEVASVAVSQASGMPAR	21	XP_035653567.1	676.346
377	AQILPIR	7	XP_035636167.1	426.769	18551000
378	AQINMDPESFEIR	13	XP_035630051.1	775.369	26732000
379	AQIQLDTDHIEDDIQR	16	XP_035628313.1	637.313	25852000
380	AQLEFNQVK	9	XP_035613016.1	538.79	103610000
381	AQLIMEAEAEAESIR	15	XP_035607244.1	838.912	32276000
382	AQLQELNDR	9	XP_035591843.1	543.781	9708400
383	AQLTGTVNVEVDAAPQQDMAR	21	XP_035602612.1	1107.54	20611000
384	AQLVDDAFNLAR	12	XP_035646222.1	666.849	21338000
386	AQQVSQGLDILTGK	14	XP_035647978.1	729.402	11491000
387	AQSGVEFATSGSSNTDTGK	19	XP_035641828.1	922.419	4508700
388	AQVAQPGGDTIFGK	14	XP_035631287.1	694.862	13492000
389	AQYEDIANK	9	XP_035595741.1	526.256	240180000
391	AQYTLPDGSTLDIGPAR	17	XP_035641452.1	887.952	11657000
392	ARLLTENGEFGR	12	BAC00871.1	454.909	16010000
393	ARPDPEIIWK	10	XP_035605132.1	408.896	28551000
394	ARPEMDEVTLR	11	XP_035601465.1	439.559
395	ARPEMDEVTLR	11	XP_035601465.1	439.559
396	ARPFQDGLAEDIDKGDVSSR	20	XP_035620001.1	726.026	13988000
397	ASAEVTWWK	9	XP_035629873.1	539.272	7976800
398	ASALEQFVNNVR	12	XP_035607011.1	695.36	35014000
399	ASDITDPVLVSAEK	14	XP_035629873.1	722.88	16251000
400	ASDVNTLVR	9	XP_035607027.1	488.259	378630000
401	ASEASRPVVALNPVDPPVKPEVTDVTR	27	XP_035628897.1	711.637	10559000
402	ASEEPGPVMDFK	12	XP_035629873.1	653.803	49620000
403	ASEVPQIPR	9	XP_035629873.1	498.777	61590000
404	ASFEGMAQVIVMELGSNPLK	20	XP_035640508.1	713.027	5615700
405	ASFNHFDR	8	XP_035639682.1	497.23	171500000
406	ASGNYATVISHNPETK	16	XP_035611548.1	563.613	28100000
407	ASGVTVNDEVIK	12	XP_035607767.1	637.335	54639000
408	ASLGELIK	8	XP_035601526.1	415.753	904940000
409	ASLLEAVANLPYK	13	XP_035598478.1	694.893	482450000
410	ASLLEAVANLPYK	13	XP_035598478.1	463.598	12739000
411	ASLSALGITDIFDEGK	16	XP_035648348.1	818.925	31681000
412	ASLSMAPVNIFR	12	XP_035621086.1	682.356	29106000
413	ASPPTEAHVALDPIDAPGKPDVISITR	27	XP_035629873.1	923.159	8509100
414	ASPPTEAHVALDPIDAPGKPDVISITR	27	XP_035629873.1	692.621	25956000
415	ASQAPTPPESVYATDVTK	18	XP_035629873.1	931.463	23759000
416	ASSEEQYYGYSGAFR	15	XP_035643799.1	857.871	38050000
417	ASTTQEYSDLSK	12	XP_035628809.1	665.312	50903000
418	ASWTGPEGPVEK	12	XP_035598478.1	629.309	365390000
419	ASYTSVIDTPDILHAQNIR	19	XP_035630051.1	705.367	54819000
420	ATAQGPGLEPAGNIANK	17	XP_035618649.1	804.921	106720000
421	ATASSSGLSSLGR	13	XP_035606514.1	618.315	120000000
422	ATATSTPAGQR	11	XP_035631357.1	551.778	9851800
423	ATDAEADVASLNR	13	XP_035654448.1	666.823	59519000
424	ATDAEAEVASLNR	13	XP_035613693.1	673.831	126460000
425	ATDAEAEVASLNRR	14	XP_035613693.1	501.59	8752000
426	ATDTLYEPGPPGNPR	15	XP_035629873.1	792.886	98476000
427	ATDTLYEPGPPGNPR	15	XP_035629873.1	528.927	11762000
428	ATELFQEELR	10	XP_035633911.1	618.317	16195000
429	ATEPVIALDPIDPPGKPDVINVTR	24	XP_035628897.1	843.13	41854000
430	ATFDAISK	8	XP_035619639.1	426.727	25443000
431	ATFNEDQVK	9	XP_035598478.1	526.256	148620000
432	ATFNEDQVKR	10	XP_035598478.1	403.207	49714000
433	ATGFFMPGDAVPIK	14	XP_035630051.1	733.871	21365000
434	ATGFFMPGDAVPIK	14	XP_035630051.1	733.871	21742000
435	ATGFFMPGDAVPIK	14	XP_035630051.1	725.874	87319000
436	ATISFIK	7	XP_035629873.1	779.466	10553000
439	ATQEQIDSFR	10	XP_035638046.1	597.791	1024800000
440	ATQEQIDSFR	10	XP_035638046.1	598.283	10994000
441	ATSTAELLVQGEEVAVPAK	19	XP_035628898.1	957.015	6783900
442	ATWEHGAPDVALYR	14	XP_035630163.1	529.263	88184000
443	ATWTGPEGPVEK	12	XP_035648636.1	636.317	404060000
444	AVAEELATER	10	XP_035628491.1	544.783	99801000
445	AVAEPGIQLK	10	XP_035638863.1	513.303	53956000
446	AVAGNITDPSLQK	13	XP_035647978.1	657.357	24154000
447	AVANEDQFQFR	11	XP_035646362.1	662.818	10654000
448	AVAQALEVIPR	11	XP_035607052.1	583.848	14722000
449	AVASLGDQLLPYVNAVAQR	19	XP_035628939.1	993.044	14082000
450	AVASLGDQLLPYVNAVAQR	19	XP_035628939.1	662.365	23299000
451	AVAVGSLQAQLEK	13	XP_035607826.1	678.38	8048500
452	AVAVVVDPIQSVK	13	XP_035614011.1	662.895	8957400
453	AVDLLLDNDQIVAALGNK	18	XP_035627868.1	941.518	7265500
454	AVDPLYPPGPPK	12	XP_035629873.1	625.843	105060000
455	AVDSLVPIGR	10	XP_035642052.1	513.801	316840000
456	AVDSQLLPLIK	11	XP_035641823.1	598.866	52299000
457	AVDTIFQPGPPGNQR	15	XP_035628897.1	798.91	251520000
458	AVEKLSVEALNTLDGEFK	18	XP_035635838.1	655.018	19768000
459	AVENLSELVPELLDK	15	XP_035630546.1	834.956	5574600
460	AVFPSIVGR	9	XP_035657075.1	473.279	7338000000
461	AVFPSIVGR	9	XP_035657075.1	473.279	187930000
462	AVFPSIVGR	9	XP_035657075.1	473.279	23441000
463	AVFPSIVGR	9	XP_035657075.1	473.279	12427000
464	AVFPSIVGR	9	XP_035657075.1	473.279	30489000
465	AVFPSIVGR	9	XP_035657075.1	473.279	8195700
466	AVFPSIVGR	9	XP_035657075.1	473.279
467	AVFPSIVGR	9	XP_035657075.1	473.279
468	AVFPSIVGRPR	11	XP_035657075.1	400.24	7255200000
469	AVFPSIVGRPR	11	XP_035657075.1	400.24	51745000
470	AVFPSIVGRPR	11	XP_035657075.1	599.856	3111600000
471	AVFPSIVGRPR	11	XP_035657075.1	599.856	21629000
472	AVFPSIVGRPRHQGVMVGMGQK	22	XP_035657075.1	784.752	20277000
473	AVGKVIPELNGK	12	XP_035616168.1	408.915	31244000
474	AVGLMDDLVGGMSALSDLHAFK	22	XP_035617438.1	760.373	108290000
475	AVGLMDDLVGGMSALSDLHAFK	22	XP_035617438.1	760.373	63328000
476	AVGLMDDLVGGMSALSDLHAFK	22	XP_035617438.1	755.041	65689000
477	AVGLMDDLVGGMSALSDLHAFK	22	XP_035617438.1	755.041	79086000
478	AVGLMDDLVGGMSALSDLHAFK	22	XP_035617438.1	755.041	208190000
479	AVGLMDDLVGGMSALSDLHAFK	22	XP_035617438.1	749.71	308990000
480	AVINEEILGMDR	12	XP_035648652.1	680.35	39240000
481	AVLHVALR	8	XP_035623859.1	439.782	26736000
482	AVLLQGSNDVELR	13	BAB79229.1	707.388	131970000
483	AVLLQGSNDVELR	13	BAB79229.1	707.388	55576000
484	AVLLQGSNDVELSAEGNSR	19	XP_035651757.1	979.993	36615000
485	AVLLQGSNDVELSAEGNSR	19	XP_035651757.1	653.664	22848000
486	AVLMIPAVTAAHSGR	15	XP_035628897.1	498.613	46272000
487	AVLMIPAVTAAHSGR	15	XP_035628897.1	503.945	17842000
488	AVLVDLEPGTMDSVR	15	XP_035618133.1	809.411	61235000
489	AVLVDLEPGTMDSVR	15	XP_035618133.1	801.414	41986000
490	AVNDSGDSPYK	11	XP_035629873.1	576.762	21298000
491	AVNEAGPSRPSSTVGPVVIQDQTR	24	XP_035629873.1	822.43	37522000
492	AVNELGVGLPAETTEPIK	18	XP_035628897.1	919.499	76725000
493	AVNHYGPGEAAVSGPAK	17	XP_035629873.1	542.274	43162000
494	AVNHYGPGEAAVSGPAK	17	XP_035629873.1	812.908	8601500
495	AVNSAGISRPSR	12	XP_035635079.1	405.558
496	AVPPSYGDLGK	11	XP_035610490.1	573.295	35505000
497	AVQLSEGTEYEFR	13	XP_035605132.1	764.868	23521000
498	AVQNLDDIK	9	XP_035603452.1	508.275	1141800000
499	AVSGFDIDVPR	11	XP_035648928.1	609.312	4071800
500	AVSVFPGVR	9	XP_035602280.1	487.277	6081500
501	AVTEQGGELSNEER	14	XP_035634359.1	759.855	77958000
502	AVTISDVITSMASK	14	XP_035601583.1	711.879	12923000
503	AVVGVVAGGGR	11	XP_035611548.1	471.28	62898000
504	AVVIQETVEDIDK	13	XP_035626560.1	729.888	10971000
505	AWDPNHPVENAR	12	XP_035646101.1	703.334	14875000
506	AWDPNHPVENAR	12	XP_035646101.1	469.225	64835000
507	AWGPGLESGIVGK	13	XP_035618649.1	635.843	180190000
508	AWGPGLLTGQVGK	13	XP_035646101.1	642.359	122170000
509	AWTDSAVQHDIK	12	XP_035628195.1	457.561	23937000
510	AWTDSAVQHDIK	12	XP_035628195.1	685.839	10886000
511	AYASWSDTSILTR	13	XP_035631097.1	735.865
512	AYDLQSDVVYK	11	XP_035630051.1	650.825	41564000
513	AYELEQNVVK	10	XP_035637071.1	596.814
514	AYFSHWASVAPGSAPVK	17	XP_035603463.1	592.302	24258000
515	AYFSHWASVAPGSAPVKK	18	XP_035603463.1	476.502	17467000
516	AYFSHWASVAPGSAPVKK	18	XP_035603463.1	635	12515000
517	AYFSHWASVAPGSPPVKK	18	XP_035617439.1	483.006	20986000
518	AYFTGESYLGSAAK	14	XP_035630546.1	732.854	18457000
519	AYGPGIEPVGNVVMK	15	XP_035618649.1	773.9	28163000
520	AYGPGIEPVGNVVMK	15	XP_035618649.1	765.903	82144000
521	AYGPGLEGGLINK	13	XP_035646101.1	644.848	299080000
522	AYIDDTPPEQMK	12	XP_035608641.1	704.327	8918900
523	AYITVDELR	9	XP_035639682.1	540.29	367110000
524	AYLPVNESFGFTADLR	16	XP_035622796.1	900.452	54399000
525	AYLPVNESFGFTADLR	16	XP_035622796.1	600.637	12511000
526	AYLTSDPISEPDPPK	15	XP_035628897.1	815.404	33314000
527	AYLTVEGK	8	XP_035605132.1	440.742	14510000
528	AYPDQKPGTSGLR	13	XP_035642678.1	463.909	72302000
529	AYVAISTIPAR	11	XP_035621528.1	581.335	15969000
530	DAAPSVAGAPGAPISIK	17	XP_035635079.1	761.417	76411000
531	DAAPSVAGAPGAPISVK	17	XP_035603966.1	754.409	58279000
532	DADAEVEGAPGAPLDVK	17	XP_035615601.1	827.402	17048000
533	DADIFQMNPPK	11	XP_035621502.1	646.795	164750000
534	DADIFQMNPPKYDK	14	XP_035621502.1	566.928	38981000
535	DADIGVAEAER	11	XP_035636133.1	573.275	25821000
536	DADSLAWK	8	XP_035635079.1	453.222	23326000
537	DAELDHYR	8	XP_035601465.1	509.733
538	DAFISAPTK	9	XP_035598478.1	475.253	105960000
539	DAFISAPTK	9	XP_035598478.1	475.253	605280000
540	DAFLTAPTK	9	XP_035608460.1	482.261	93274000
541	DAFQLFDR	8	XP_035655565.1	506.248	30785000
542	DAGEGLLAVQITDPEGKPK	19	XP_035618649.1	646.677	15918000
543	DAGEGLLTVQILDPEGKPK	19	XP_035646101.1	990.536	38048000
544	DAGEGLLTVQILDPEGKPK	19	XP_035646101.1	660.693	63194000
545	DAGTISGLNVLR	12	XP_035593919.1	608.338	135980000
546	DAGVYEVK	8	XP_035622218.1	440.724
547	DAGVYEVK	8	XP_035622218.1	440.724
548	DAIWTQFPFK	10	XP_035610665.1	626.822	7416900
549	DALASVVIKEPK	12	XP_035628897.1	635.374	14862000
550	DALLDHLEK	9	XP_035601889.1	527.282	38856000
551	DALLHLDDAVR	11	XP_035611695.1	413.223	222170000
552	DALLHLDDAVR	11	XP_035611695.1	619.33	179160000
553	DALNQATSQAESK	13	XP_035616302.1	681.828	8373100
554	DALSFDGIR	9	XP_035601465.1	497.254	14461000
555	DAMDAMNGQSLDGR	14	XP_035613571.1	756.806	9161700
556	DAMDAMNGQSLDGR	14	XP_035613571.1	740.811	19724000
557	DAMDAMNGQSLDGR	14	XP_035613571.1	748.809
558	DAMDAMNGQSLDGR	14	XP_035613571.1	748.809	10885000
559	DAMEGMNGQSLDGR	14	XP_035642172.1	740.811	8295500
560	DAQLHLDDAVR	11	BAC00871.1	418.214	25244000
561	DAQLHLDDAVR	11	BAC00871.1	418.214	3060800000
562	DAQLHLDDAVR	11	BAC00871.1	626.818	28658000
563	DAQLHLDDAVR	11	BAC00871.1	418.214	50764000
564	DAQLHLDDAVR	11	BAC00871.1	418.214	11102000
565	DAQLHLDDAVR	11	BAC00871.1	626.818	2558300000
566	DAQLHLDDAVR	11	BAC00871.1	418.542	75780000
567	DAQLQLDDSLR	11	XP_035644108.1	637.323	33898000
568	DAQVDSASPVYQAVIK	16	XP_035609671.1	845.936	93047000
569	DAQVDSASPVYQAVIK	16	XP_035609671.1	845.936
570	DASDQHIIEVVLK	13	XP_035616579.1	489.6	73535000
571	DASDQHIIEVVLK	13	XP_035616579.1	733.896	62085000
572	DASGQLVPTSWEDVLTR	17	XP_035617084.1	937.468	47085000
573	DASLSTALGEK	11	XP_035606881.1	546.283	61189000
574	DATIEVITLDKPGPPTGPIK	20	XP_035628897.1	1031.58	9530400
575	DATNVGDEGGFAPNILENNEALELLK	26	XP_035618025.1	915.119	592430000
576	DAVTYTEHAK	10	XP_035592547.1	567.775	26907000
577	DDGNYHGDPNWFFK	14	XP_035647760.1	856.36	70467000
578	DDGNYHGDPNWFFK	14	XP_035647760.1	571.243	86644000
579	DDIEDEHLNDYFSQFGEIEK	20	XP_035599976.1	815.024
580	DDILNGSHPVSFEK	14	XP_035631318.1	779.381
581	DDIVDLVGGAQDAIER	16	XP_035610435.1	843.421	7925300
582	DDLFNTNATIVATLADAVAR	20	XP_035638019.1	1046.04	29383000
583	DDPIGNLNTAFEVAEK	16	XP_035639682.1	866.923	90806000
584	DDTLPPEYR	9	XP_035634607.1	553.262
585	DDTLPPEYR	9	XP_035634607.1	553.262
587	DEEMEQIK	8	BAC00871.1	511.229	108650000
588	DEEMEQIK	8	BAC00871.1	511.229	5255800
589	DEEMEQIKR	9	BAC00871.1	597.277	10341000
590	DEEMEQIKR	9	BAC00871.1	589.28	57808000
591	DEEWTVAIQNLK	12	XP_035629873.1	723.367
592	DEFTAFLHPEEYDHMK	16	XP_035626560.1	670.296	7195800
593	DEIELNAYGSK	11	XP_035628939.1	619.799	119950000
594	DEIMAQAK	8	XP_035627182.1	453.223
595	DELADEISNSASGK	14	XP_035635209.1	718.331	10729000
596	DELADEISNSTSGK	14	XP_035603666.1	733.336	12250000
597	DELITNWEQIR	11	XP_035631470.1	708.86	10343000
598	DELQDEINNQAAK	13	XP_035627182.1	744.352	83163000
599	DESASPNIEFGPEYFEGLTIK	21	XP_035629873.1	781.706	9171000
600	DESNTVDEAQAVK	13	XP_035632130.1	703.326
601	DESVSPDIEFR	11	XP_035628897.1	647.302	106170000
602	DETIPSTPVSEQK	13	XP_035647913.1	715.854	81712000
603	DETNYGIPQR	10	XP_035618341.1	596.783	43853000
604	DEVVTVNTPPFSESITEGDVR	21	XP_035616348.1	1146.06
605	DEYEAPTITIDSTVK	15	XP_035629873.1	841.412
606	DFADIATLR	9	XP_035622297.1	511.269	182200000
607	DFEIIDNHDYSYTVK	15	XP_035646101.1	620.288	39478000
608	DFEIIDNHDYSYTVK	15	XP_035646101.1	929.928	39360000
609	DFEIINNHDNTHTVK	15	XP_035618649.1	599.624	33470000
610	DFELSQFLNK	10	XP_035634086.1	620.814	29603000
611	DFEMSQLNSK	10	XP_035613016.1	607.772	22474000
612	DFEMSQLNSK	10	XP_035613016.1	599.774	33332000
613	DFIASVVNQLDVRPDR	16	XP_035628939.1	615.327	352120000
614	DFIASVVNQLDVRPDR	16	XP_035628939.1	922.487	228590000
615	DFLAGGIAAAISK	13	XP_035644928.1	617.346	22221000
616	DFLEAVK	7	XP_035653567.1	821.44	15466000
617	DFLHLPPEIVPATLR	15	XP_035632950.1	573.326	12775000
618	DFMIQGGDFTR	11	XP_035646394.1	651.793	36169000
619	DFNMPLTISR	10	XP_035609671.1	605.3	10885000
620	DFNVGGYIQAVLDR	14	XP_035637012.1	783.899	172450000
621	DFQIEAR	7	XP_035628897.1	439.722
622	DFSEDQLNEGK	11	XP_035636447.1	641.283	36270000
623	DFSPADLSVK	10	XP_035632339.1	539.774	86877000
624	DFSPEELSVK	10	XP_035638768.1	575.785	78645000
625	DFVIPPEANLDEYPGGEISVR	21	XP_035629873.1	1159.07	15013000
626	DFVTEMLTTQADR	13	XP_035634061.1	763.861	23941000
627	DFYELDPHK	9	XP_035637012.1	582.272	31148000
628	DFYMTDPISR	10	XP_035617084.1	622.784	5053100
629	DFYPSIADHYTEVLER	16	XP_035651627.1	977.963	10442000
630	DFYPSIADHYTEVLER	16	XP_035651627.1	652.311	9385600
631	DGDMGIEAYQGPQGPEGR	18	XP_035590947.1	946.908	47560000
632	DGDMGIEAYQGPQGPEGR	18	XP_035590947.1	938.91	73233000
633	DGEDAGAYDGPR	12	XP_035593811.1	611.752	29997000
634	DGETGAAGPLGPPGPAGER	19	XP_035594174.1	853.411	538640000
635	DGETGAAGPNGPAGPAGER	19	XP_035597124.1	840.882	1199800000
636	DGETGAAGPNGPAGPAGER	19	XP_035597124.1	560.924	30291000
637	DGETGAAGPNGPAGPAGER	19	XP_035597124.1	840.882	93594000
638	DGETGAAGPNGPAGPAGER	19	XP_035597124.1	841.374
639	DGETGAAGPPGPAGPAGER	19	XP_035651864.1	832.387	20790000
640	DGEVGPAGPAGPLGVAGDR	19	XP_035605208.1	846.421	129120000
641	DGEVGPAGPAGPLGVAGDR	19	XP_035605208.1	846.421
642	DGEVGPAGPAGPLGVAGDR	19	XP_035605208.1	846.421
643	DGEVVSESTQHQQDIM	16	XP_035599745.1	909.894	43785000
644	DGEVVSESTQHQQDIM	16	XP_035599745.1	901.897	41547000
645	DGFGIAGPK	9	XP_035628939.1	431.227	235660000
646	DGFIDKEDLHDMLASLGK	18	XP_035653432.1	668.663	9579200
647	DGFVDKEDLHDMLASLGK	18	XP_035615588.1	663.991	18910000
648	DGFVNVR	7	XP_035628897.1	403.711	81803000
649	DGGEFVLTATNVGGFAK	17	XP_035629873.1	841.923	15873000
650	DGKYDLDFK	9	XP_035595808.1	550.767	23423000
651	DGMSGLPGPIGPPGPR	16	XP_035626829.1	760.88	108830000
652	DGMSGLPGPIGPPGPR	16	XP_035626829.1	752.882	259320000
653	DGMSGLPGPIGPPGPR	16	XP_035626829.1	752.882	15419000
654	DGPPGEVGDAGPSGPGGPPGR	21	XP_035594135.1	915.424	21759000
655	DGQPVNFSDNVNHMNNGAVR	20	XP_035605132.1	728.999	10081000
656	DGSAVEIVGLSK	12	XP_035643713.1	587.819
657	DGSILLK	7	XP_035644539.1	745.445	22717000
658	DGSNGQPGPLGPPGPR	16	XP_035594174.1	751.871	14170000
659	DGSNGTPGPLGPSGPR	16	XP_035597124.1	733.355	1254600000
660	DGSNGTPGPLGPSGPR	16	XP_035597124.1	733.355	114940000
661	DGSPGDPGEPGEAGR	15	XP_035594135.1	699.3	112390000
662	DGSVDFGR	8	XP_035621566.1	426.696	56363000
663	DGSVDFNKDWIQYK	14	XP_035645121.1	572.274	25124000
664	DGTYDIYYTAPEPGK	15	XP_035646101.1	845.386	23099000
665	DGTYNVEYTPYEEGPHSVK	19	XP_035618649.1	728.996	73267000
666	DGTYTVSYVPDSTGPYTITIK	21	XP_035646101.1	1139.56
667	DGVEVVPSSHIK	12	XP_035602887.1	422.894	43483000
668	DGVEVVPSSHIK	12	XP_035602887.1	633.838	52407000
669	DGVILGELINK	11	XP_035597594.1	585.84	50343000
670	DHFLQQLYKFMEDR	14	XP_035599228.1	944.433
671	DIAAPELEPLHLR	13	XP_035605132.1	491.94	50801000
672	DIDDLELTLAK	11	BAC00871.1	623.332	4723300000
673	DIDDLELTLAKVEK	14	BAC00871.1	534.626	11292000
674	DIDDLELTLAKVEKEK	16	BAC00871.1	620.338
675	DIDEDAILK	9	XP_035601889.1	516.266	57301000
676	DIDLSATPR	9	XP_035611111.1	494.259	63504000
677	DIDQIIDELK	10	XP_035656586.1	601.319	25912000
678	DIEIIHEELR	10	XP_035601016.1	633.838	13067000
679	DIEVFIPLK	9	XP_035628897.1	537.316	118380000
680	DIGVELDNR	9	XP_035623322.1	515.762	118230000
681	DIINEEEEQFLK	12	XP_035646854.1	753.87	12377000
682	DIKEKLCYVALDFENEMATAASSSSLEK	28	XP_035657075.1	1050.51
683	DILEEAIFDPDVAMR	15	XP_035629873.1	875.422	63818000
684	DILEEAIFDPDVAMR	15	XP_035629873.1	578.619	11319000
685	DILEEAIFDPDVAMR	15	XP_035629873.1	867.424	76132000
686	DILVAPEAELSADLK	15	XP_035629873.1	792.43	33141000
687	DINDLTQSIYIPR	13	XP_035597784.1	774.407	8443300
688	DIVQFVPLR	9	XP_035634347.1	543.819	104810000
689	DIVVLETMEDIDK	13	XP_035654350.1	760.382	7476200
690	DIVYPPGPPSNPR	13	XP_035628897.1	704.865	115740000
691	DKFPEVIINFPDPAAK	16	XP_035643388.1	900.98	11395000
692	DKGNFEDFVEGLR	13	XP_035628173.1	509.248	29601000
693	DKLLPQR	7	XP_035614952.1	870.504	3611600
694	DKPEPKPEVVDAEAVPEAVPK	21	XP_035605132.1	561.799	15618000
695	DKPEPKPEVVDAEAVPEAVPK	21	XP_035605132.1	748.73	19975000
696	DLAEDAPWK	9	XP_035646101.1	522.753	164000000
697	DLAEDLYDGQVLQK	14	XP_035642855.1	803.902	20545000
698	DLAKQLTL	8	XP_035628279.1	902.519	10482000
699	DLANIEGR	8	XP_035629873.1	444.233	29806000
700	DLDAAILVGSMPR	13	XP_035622978.1	679.361	9799800
701	DLDDEESWIK	10	XP_035631470.1	625.283	15936000
702	DLEALLNSK	9	XP_035606881.1	501.777	134910000
703	DLEAQFNK	8	XP_035643345.1	482.74	10778000
704	DLEASNTQFEEK	12	XP_035621005.1	705.823	60251000
705	DLEAWFQTK	9	XP_035635039.1	569.282	25232000
706	DLEDALQR	8	XP_035595299.1	480.243	1060000000
707	DLEEALQR	8	XP_035595740.1	487.251	66902000
708	DLEEATLQHEATAATLR	17	XP_035613016.1	623.65	316890000
709	DLEEATLQHEATAATLR	17	XP_035613016.1	934.971	168770000
710	DLEEDHAGIPLK	12	XP_035622796.1	668.841	14357000
711	DLEESTLQHEATAAALR	17	BAC00871.1	618.978	9075100000
712	DLEESTLQHEATAAALR	17	BAC00871.1	618.978	10254000
713	DLEESTLQHEATAAALR	17	BAC00871.1	618.978	22986000
714	DLEESTLQHEATAAALR	17	BAC00871.1	618.978	25458000
715	DLEESTLQHEATAAALR	17	BAC00871.1	927.963
716	DLEESTLQHEATAAALR	17	BAC00871.1	618.978
717	DLEESTLQHEATAAALR	17	BAC00871.1	618.978
718	DLEESTLQHEATAAALR	17	BAC00871.1	927.963	3984400000
719	DLEESTLQHEATAAALR	17	BAC00871.1	928.455	26093000
720	DLEESTLQHEATAAALRK	18	BAC00871.1	661.676	151190000
721	DLEESTLQHEATAASLR	17	XP_035650539.1	624.31	185810000
722	DLEESTLQHESTAAALR	17	XP_035611695.1	624.31	185810000
723	DLEFSEVTSR	10	XP_035598478.1	591.785	190500000
724	DLEGLGQR	8	XP_035627182.1	444.233	74180000
725	DLEMNVEHLVQK	12	XP_035595521.1	727.869	21793000
726	DLESWFQTK	9	XP_035602610.1	577.28	18711000
727	DLFEDELVPLFEK	13	XP_035598413.1	797.406	52393000
728	DLFTETLEAFR	11	XP_035627182.1	671.338	34493000
729	DLGLIQDHSSNNEDSGSDK	19	XP_035595988.1	1017.42	24405000
730	DLIELQALIDAHFEHR	16	XP_035646625.1	640.671	13919000
731	DLIGVQNLLK	10	XP_035631470.1	556.837	34321000
732	DLINEELPALTGQVK	15	XP_035600742.1	820.449
733	DLIPNGEYYFQVK	13	XP_035628897.1	793.398
734	DLLDPIISDR	10	XP_035635838.1	578.814	1695700000
735	DLLDPIISDR	10	XP_035635838.1	578.814	14477000
736	DLLEAEAIEAVEEK	14	XP_035646607.1	779.896	11398000
737	DLLLDPAWEK	10	XP_035639682.1	600.319	862730000
738	DLLPGTEYDLAVSAR	15	XP_035630163.1	810.417	43972000
739	DLLSSQLPNLVK	12	XP_035649029.1	663.885	20381000
740	DLMENELSGFLK	12	XP_035649509.1	706.342	23671000
741	DLMIQVEDER	10	XP_035621005.1	632.298	6790100
742	DLMSWINGIR	10	XP_035631470.1	602.811
743	DLNEMEDILGR	11	XP_035645121.1	652.811	34449000
744	DLNGQADSLTASTAFDPTQVK	21	XP_035631470.1	1090.03	18144000
745	DLQDLQSTLR	10	XP_035609430.1	594.815	27218000
746	DLQNVNITLR	10	XP_035626979.1	593.333	10645000
747	DLQPLGQTDNSVTLEWK	17	XP_035631693.1	972.489	6435900
748	DLQVAGEFLEHVK	13	XP_035638871.1	495.596	23433000
749	DLQVFDQTVSTMR	13	XP_035630163.1	778.375	13767000
750	DLSEELEALK	10	XP_035635209.1	573.798	14714000
751	DLSIPFTEMK	10	XP_035649134.1	590.8	6332800
752	DLSPYLPSVIPGLK	14	XP_035643206.1	749.929	7638900
753	DLSSVQTLLTK	11	XP_035631470.1	602.843	21188000
754	DLSVSGDSLMDK	12	XP_035609430.1	641.795	9773300
755	DLSVSGDSLMDK	12	XP_035609430.1	633.798	5921200
756	DLTDYLMK	8	XP_035657075.1	507.744	2640900000
757	DLTDYLMK	8	XP_035657075.1	507.744	67477000
758	DLTDYLMK	8	XP_035657075.1	507.744	59981000
759	DLTDYLMK	8	XP_035657075.1	1014.48	4264200
760	DLTDYLMK	8	XP_035657075.1	1014.48	8311000
761	DLTDYLMK	8	XP_035657075.1	1014.48	133980000
762	DLTDYLMK	8	XP_035657075.1	499.747	8798300000
763	DLTDYLMK	8	XP_035657075.1	998.486	12896000
764	DLTDYLMK	8	XP_035657075.1	499.747	14433000
765	DLTDYLMK	8	XP_035657075.1	499.747	44219000
766	DLTDYLMK	8	XP_035657075.1	499.747	7397800
767	DLTDYLMK	8	XP_035657075.1	998.486	2246300000
768	DLTDYLMKILTER	13	XP_035657075.1	813.924	49654000
769	DLTGVQNLR	9	XP_035631470.1	508.28	44470000
770	DLTPQVVSAAR	11	XP_035647978.1	578.82	19504000
771	DLTSWVTEMK	10	XP_035631470.1	605.295	19590000
772	DLVADIEDDTSGDVK	15	XP_035615473.1	796.37	19573000
773	DLVELQALIDAHFEHR	16	XP_035593651.1	477.251	57815000
774	DLVELQALIDAHFEHR	16	XP_035593651.1	635.999	88553000
775	DLVIEPDIRPK	11	XP_035628897.1	432.25	36146000
776	DLYAFYPMLIRYMDNNR	17	XP_035631229.1	1114.02	18454000
777	DLYANNVLSGGTTMYPGIADR	21	XP_035657075.1	1122.53	2802800000
778	DLYANNVLSGGTTMYPGIADR	21	XP_035657075.1	748.692	1832300000
779	DLYANNVLSGGTTMYPGIADR	21	XP_035657075.1	748.692	28864000
780	DLYANNVLSGGTTMYPGIADR	21	XP_035657075.1	748.692	24748000
781	DLYANNVLSGGTTMYPGIADR	21	XP_035657075.1	748.692	13429000
782	DLYANNVLSGGTTMYPGIADR	21	XP_035657075.1	1122.53	31184000
783	DLYANNVLSGGTTMYPGIADR	21	XP_035657075.1	1122.53	18730000
784	DLYANNVLSGGTTMYPGIADR	21	XP_035657075.1	1122.53	16470000
785	DLYANNVLSGGTTMYPGIADR	21	XP_035657075.1	1122.53	18136000
786	DLYANNVLSGGTTMYPGIADR	21	XP_035657075.1	1122.53
787	DLYANNVLSGGTTMYPGIADR	21	XP_035657075.1	1122.53	14102000
788	DLYANNVLSGGTTMYPGIADR	21	XP_035657075.1	743.36	62450000
789	DLYANNVLSGGTTMYPGIADR	21	XP_035657075.1	1114.54	33902000
790	DLYANNVLSGGTTMYPGIADR	21	XP_035657075.1	1114.54	21578000
791	DLYANNVLSGGTTMYPGIADR	21	XP_035657075.1	743.36	2942600000
792	DLYANNVLSGGTTMYPGIADR	21	XP_035657075.1	1114.54	5600700000
793	DLYANNVLSGGTTMYPGIADR	21	XP_035657075.1	743.36	24173000
794	DLYANNVLSGGTTMYPGIADR	21	XP_035657075.1	1114.54	19417000
795	DLYANNVLSGGTTMYPGIADR	21	XP_035657075.1	1114.54	4105400
796	DLYANNVLSGGTTMYPGIADR	21	XP_035657075.1	1114.54
797	DLYANNVLSGGTTMYPGIADR	21	XP_035657075.1	1114.54
798	DLYANNVLSGGTTMYPGIADR	21	XP_035657075.1	1114.54
799	DLYANNVLSGGTTMYPGIADR	21	XP_035657075.1	1114.54
800	DLYANNVLSGGTTMYPGIADR	21	XP_035657075.1	1114.54
801	DLYANNVLSGGTTMYPGIADR	21	XP_035657075.1	1114.54
802	DLYANNVLSGGTTMYPGIADR	21	XP_035657075.1	1114.54
803	DLYANNVLSGGTTMYPGIADR	21	XP_035657075.1	1123.03	34808000
804	DLYANNVLSGGTTMYPGIADR	21	XP_035657075.1	749.02	22295000
805	DLYANNVLSGGTTMYPGIADR	21	XP_035657075.1	1123.03
806	DLYANNVLSGGTTMYPGIADR	21	XP_035657075.1	743.688	33270000
807	DLYANNVLSGGTTMYPGIADR	21	XP_035657075.1	1115.03	90641000
808	DLYANNVLSGGTTMYPGIADR	21	XP_035657075.1	1115.03
809	DLYANNVLSGGTTMYPGIGDR	21	XP_035653890.1	744.02	19147000
810	DLYANNVLSGGTTMYPGIGDR	21	XP_035653890.1	1107.53	45907000
811	DLYEDELVPLFEK	13	XP_035639148.1	805.403	31657000
812	DMAEQELER	9	XP_035601465.1	560.751	8413500
813	DMFDPIISDR	10	XP_035647834.1	604.784	736790000
814	DMFDPIISDR	10	XP_035647834.1	612.782	179150000
815	DMHSMDVILANANNAIMNK	19	XP_035630051.1	701.332	8766700
816	DMINEELPALTGQVK	15	XP_035611173.1	829.427	12883000
817	DMLLANKVPAAAR	13	XP_035653234.1	457.259	8178300
818	DMSAEYLDDLLR	12	XP_035644541.1	728.835	6003600
819	DMSAEYLDDLLR	12	XP_035644541.1	720.837
820	DNGEWEVVEGYR	12	XP_035590436.1	726.823	65526000
821	DNHLLGTFDLTGIPPAPR	18	XP_035628195.1	645.343	16204000
822	DNIHTVGDSTEYR	13	XP_035605132.1	502.899	36953000
823	DNIQGITKPAIR	12	XP_035592547.1	442.589	996070000
824	DNIQGITKPAIR	12	XP_035592547.1	663.38	10507000
825	DNLADDLQK	9	XP_035619674.1	516.254	131390000
826	DNLAEDMNLLK	11	XP_035626204.1	638.316	15549000
827	DNMAADVATLK	11	XP_035620895.1	582.782	27021000
828	DNQDGTYLVSYVPDMTGR	18	XP_035618649.1	1023.96	12935000
829	DNQDGTYLVSYVPDMTGR	18	XP_035618649.1	1015.96	17868000
830	DNRLDFDEFLK	11	XP_035624316.1	471.233	4241800
831	DNTDNNVEKEK	11	XP_035592598.1	654.284
832	DPENFPFVVLGNK	13	XP_035591890.1	738.38	9313300
833	DPIDPPWAPGKPFIR	15	XP_035629873.1	569.307	9159700
834	DPIDPPWAPGKPTVK	15	XP_035628897.1	539.959	35836000
835	DPIETPGPPGSFK	13	XP_035628897.1	671.338	26032000
836	DPIEVPGPPGSFK	13	XP_035605132.1	670.348	36313000
837	DPIHPPDAPTR	11	XP_035629873.1	405.875	13211000
838	DPISVPGPPTPK	12	XP_035629873.1	602.832	117230000
839	DPITLPGPPTPK	12	XP_035605132.1	616.848	48770000
840	DPIVLPSSPVLPEAVDWTK	19	XP_035628897.1	1032.06	48003000
841	DPIVPPSPPVLPEAIDK	17	XP_035629873.1	892.496	90814000
842	DPVDLPGTPEATVISK	16	XP_035629873.1	819.933	32489000
843	DQALQEELAK	10	XP_035647136.1	572.796	9120800
844	DQEAWFTDK	9	XP_035602612.1	570.254	124740000
845	DQETWFNDK	9	XP_035635035.1	591.757	56547000
846	DQGSFEDFVEGLR	13	XP_035595152.1	749.844	160550000
847	DQIIHPGVDLR	11	XP_035629873.1	421.567	49305000
848	DQLEAPDFDMK	11	XP_035629873.1	662.79	15370000
849	DQLEAPDFDMK	11	XP_035629873.1	654.792
850	DQLEAPDFDMK	11	XP_035629873.1	654.792
851	DQMEEVLQSLQGR	13	XP_035591843.1	766.872
852	DQMLQEEVAR	10	XP_035639682.1	617.79	86914000
853	DQMLQEEVAR	10	XP_035639682.1	617.79	86714000
854	DQMLQEEVAR	10	XP_035639682.1	609.793	198400000
855	DQNTVETLQR	10	XP_035651272.1	602.302	7275300
856	DQQYDFR	7	XP_035629873.1	486.215
857	DQSLFDVEELR	11	XP_035600576.1	675.83	201670000
858	DQSLFDVEELRR	12	XP_035600576.1	502.923	18558000
859	DRDLEVDTTLK	11	XP_035626829.1	652.838	76488000
860	DRLEFVGNPGR	11	XP_035644539.1	420.555	59693000
861	DRLEFVGNPGR	11	XP_035644539.1	630.328	57198000
862	DRNSEKQIQCTVVATSER	18	BAO57692.1	1061.51
863	DSAGLESALQDTQELLQEETR	21	XP_035635209.1	778.375	12583000
864	DSAGLESALQDTQELLQEETR	21	XP_035635209.1	1167.06	6548000
865	DSAGNIFATR	10	XP_035639854.1	526.262	21560000
866	DSFQNAYMELGGLGER	16	XP_035621874.1	893.907
867	DSIHIGWK	8	XP_035628897.1	478.253	9489100
868	DSITLVWDAPLTDGGAK	17	XP_035629873.1	879.949	12928000
869	DSLDSLLQQVANLNGR	16	XP_035593504.1	873.431
870	DSLDVPAPPTNLK	13	XP_035629873.1	683.864	77869000
871	DSLGQGTAVSDLPEVK	16	XP_035605142.1	808.412	11076000
872	DSLHSDGDWTMDIR	14	XP_035630566.1	555.239	11203000
873	DSLVSQLTR	9	XP_035613016.1	509.78	209650000
874	DSPVLGNMVR	10	XP_035611624.1	544.282	79569000
875	DSPVLGNMVR	10	XP_035611624.1	552.279	17776000
876	DSQDSQLFGPHDR	13	XP_035601465.1	751.337
877	DSQLQLDDALR	11	XP_035613008.1	637.323	28683000
878	DSQMQLDDALR	11	XP_035613016.1	654.298	68439000
879	DSQMQLDDALR	11	XP_035613016.1	646.301	107760000
880	DSTLIMQLLR	10	XP_035634359.1	603.332	42499000
881	DSTLIMQLLR	10	XP_035634359.1	603.332	32233000
882	DSTLIMQLLR	10	XP_035634359.1	595.334	21106000
883	DSVNLVWETPLTDGGSK	17	XP_035629873.1	909.449	44198000
884	DSYVGDEAQSK	11	XP_035657075.1	599.765	7552300
885	DSYVGDEAQSK	11	XP_035657075.1	599.765	2556800000
886	DSYVGDEAQSK	11	XP_035657075.1	599.765	72485000
887	DSYVGDEAQSK	11	XP_035657075.1	600.257	48180000
888	DSYVGDEAQSKR	12	XP_035657075.1	452.213	501950000
889	DTADGILTDVILK	13	XP_035629539.1	687.38	18164000
890	DTALSTHKPIEVK	13	XP_035609671.1	480.268
891	DTDIDGYPDEK	11	XP_035638863.1	634.27	5045900
892	DTDSEEEIR	9	XP_035654665.1	547.236	3587800
893	DTELNDWAR	9	XP_035609671.1	560.257	23895000
894	DTFAALGR	8	XP_035634061.1	425.725
895	DTFTTPGPPYNLSVHGVSK	19	XP_035605132.1	673.006	17287000
896	DTGIVSDSQLTSVDQLEDHVADMPADNLK	29	XP_035631943.1	1038.49
898	DTILSPVHGSR	11	XP_035628939.1	591.317	100790000
899	DTNATDWQMVSANVATTAIK	20	XP_035629873.1	1069.02
900	DTPLKVEEMK	10	XP_035601211.1	603.308	20643000
901	DTPLKVEEMK	10	XP_035601211.1	595.31	108890000
902	DTPVLNQLAEPILAR	15	XP_035615255.1	825.465	15308000
903	DTSVVVEMDNSR	12	XP_035595299.1	676.312	371930000
904	DTTGENIAESLVNEGLATVR	20	XP_035604172.1	1045.02	23166000
905	DTTTTTWENVAASVAR	16	XP_035629873.1	861.918	29535000
906	DVAFLIDGSDNVR	13	XP_035628939.1	710.857
909	DVDEAYMNKVELEAK	15	XP_035595299.1	585.282	129610000
910	DVDETISWIK	10	XP_035631470.1	603.306	12426000
911	DVDGAYMNKVELEAR	15	XP_035595740.1	570.61	18209000
912	DVDGFLVGGAALKPEFVDIINAK	23	XP_035601526.1	796.765	9346100
913	DVEDEETWIR	10	XP_035631470.1	646.294	12417000
914	DVEVVEGSAAR	11	XP_035606108.1	566.286	12374000
915	DVFGDFLGR	9	XP_035646101.1	513.256	438900000
916	DVIEGMEYEFR	11	XP_035632959.1	694.314	11589000
917	DVLELNKNGK	10	XP_035602689.1	566.298
918	DVMAFNSDGADSPLPFPIIADDKR	24	XP_035593198.1	864.42	9016600
919	DVNEINDWVK	10	XP_035636285.1	616.301	19546000
920	DVNQQEFVR	9	XP_035621556.1	567.781	51048000
921	DVNSAIAAIK	10	CAA47384.1	501.285	124240000
922	DVNSAIAAIK	10	CAA47384.1	1001.56	13279000
923	DVNWDPFR	8	XP_035632196.1	524.746	194000000
924	DVQDGIQANELELR	14	XP_035601465.1	800.402	16951000
925	DVTNNVHYENYR	12	XP_035606801.1	508.567	14204000
926	DVTNNVHYENYR	12	XP_035606801.1	762.347
927	DVTVAMAEGR	10	XP_035633649.1	524.758	89279000
928	DVVFLIDGTTAVR	13	XP_035628939.1	703.388	22913000
929	DVVFLLDGSDGTR	13	XP_035628938.1	697.352	134950000
930	DVVFNPEEDDFEHQLDLR	18	XP_035627977.1	739.675	16198000
931	DVYLVPDASLEDAR	14	XP_035633533.1	781.888	41059000
932	DWFLQTANDQSTVAK	15	XP_035645914.1	862.418	17930000
933	DWILPSDYDHAEAEAK	16	XP_035654350.1	620.62
934	DWLEAEALEK	10	XP_035593656.1	602.298	116930000
935	DWNVDLIPK	9	XP_035640304.1	550.293	15569000
936	DYEEVGTDSVGEEDEEGEEY	20	CAA47384.1	1140.43	58860000
937	DYESASLMEIR	11	XP_035639682.1	665.303	61187000
938	DYETEITSYK	10	XP_035590759.1	624.785	9548700
939	DYEVDATIK	9	BAB79229.1	527.259	29832000
940	DYFEQFGK	8	XP_035595064.1	517.235	50478000
941	DYGILLEGPGIALR	14	XP_035655471.1	743.917	7920300
942	DYGVLLEGPGIALR	14	XP_035609849.1	736.909	12353000
943	DYIEELQGNPK	11	XP_035618900.1	653.32	415210000
944	DYIWNTLK	8	XP_035596077.1	526.774	33274000
945	DYNTFITAETGLVGPSPAVR	20	BAO57692.1	1054.54	16933000
946	DYSVVIDTPTYETAK	15	XP_035630051.1	851.415	88491000
947	DYTVSLDDGSAETR	14	XP_035621528.1	764.842	16230000
948	DYVAPTANMDQK	12	XP_035604172.1	676.811
949	DYYFALANTVR	11	XP_035637012.1	666.833	206100000
950	DYYFALANTVRDHLVGR	17	XP_035637012.1	670.678	11973000
951	EAAAGALQNITAGETR	16	XP_035643308.1	786.902	10317000
952	EAAENSLVAYK	11	XP_035627583.1	597.804	40397000
953	EADAEEEAWR	10	XP_035615601.1	603.257	48961000
954	EADAIAVDGGEVFTAGK	17	XP_035643799.1	825.404	20713000
955	EADESLNFEEQILEAAK	17	XP_035613692.1	968.463	30716000
956	EADIYQMNPPK	11	XP_035624997.1	661.308	90442000
957	EADIYQMNPPK	11	XP_035624997.1	661.8	291920000
958	EADIYQMNPPK	11	XP_035624997.1	653.311	59269000
959	EADIYQMNPPK	11	XP_035624997.1	653.311
960	EADIYQMNPPK	11	XP_035624997.1	653.803	422090000
961	EADIYQMNPPKYDK	14	XP_035624997.1	864.893	65756000
962	EADIYQMNPPKYDK	14	XP_035624997.1	576.931	111740000
963	EADIYQMNPPKYDK	14	XP_035624997.1	571.599	113760000
964	EADIYQMNPPKYDK	14	XP_035624997.1	864.401
965	EADIYQMNPPKYDK	14	XP_035624997.1	857.387
966	EADVYQMNPPK	11	XP_035653593.1	654.792	123970000
967	EADVYQMNPPKYDK	14	XP_035653593.1	857.885	41470000
968	EAEEFGNETWGATK	14	XP_035634165.1	784.847	8037600
969	EAEEFGNETWGTTK	14	XP_035654784.1	799.852	9229100
970	EAEGVFEVK	9	XP_035605132.1	504.256
971	EAESSPFVESLLK	13	XP_035617207.1	718.369	31270000
972	EAETRAEFAER	11	XP_035646987.1	436.877	8914100
973	EAFAEDSGR	9	XP_035629873.1	491.217	9570000
974	EAFGLFDR	8	XP_035629890.1	477.738	2718100000
975	EAFLASDDKGDSLDSVEALIK	21	XP_035631470.1	741.706	13637000
976	EAFNMIDQNR	10	XP_035653432.1	627.283	36313000
977	EAFNMIDQNR	10	XP_035653432.1	627.283	20863000
978	EAFNMIDQNR	10	XP_035653432.1	619.285	79637000
979	EAFNVGIR	8	XP_035628491.1	453.246	68447000
980	EAFSLFDKDGDGTITTK	17	XP_035654665.1	615.635	15241000
981	EAFTIMDQNR	10	XP_035634061.1	620.785	11176000
982	EAFTIMDQNR	10	XP_035634061.1	612.788	43125000
983	EAGAGGLSIAVEGPSK	16	XP_035646101.1	721.878	203060000
984	EAGIFESVRPTGE	13	XP_035610678.1	696.344	65356000
985	EAGPYQVELTYDSAPIPGSPFKPTAYPPTDATK	33	XP_035618649.1	1170.24	27550000
986	EAIDGTYIDK	10	XP_035627001.1	562.777
987	EAIDGTYIDKK	11	XP_035627001.1	418.219	10659000
988	EAILDLVTGR	10	XP_035614737.1	543.811	42999000
989	EAIQAIQAEVQK	12	XP_035647136.1	664.364	22669000
990	EALELLK	7	XP_035595808.1	408.247	60113000
991	EALELTDTGLLSGSEER	17	XP_035598332.1	910.45
992	EALGDSDDLR	10	XP_035618547.1	545.754	9863000
993	EALQDVEDEPQ	11	XP_035627583.1	636.783	28157000
994	EALSSVLIK	9	XP_035629873.1	480.292	92267000
995	EALVSQLTR	9	BAC00871.1	508.79	10830000
996	EALVSQLTR	9	BAC00871.1	508.79	5710700000
997	EALVSQLTR	9	BAC00871.1	1016.57	635140000
998	EALVSQLTR	9	BAC00871.1	508.79	22478000
999	EALVSQLTR	9	BAC00871.1	508.79	9221900
1000	EAMAGQLEITK	11	XP_035607057.1	603.805	386100000
1001	EAMAGQLEITK	11	XP_035607057.1	595.808	862850000
1002	EANELQQWINEK	12	XP_035631470.1	751.368	9250100
1003	EANENFKEATLDVPK	15	XP_035644781.1	853.91	1029000000
1004	EANNISTDGYEVLGK	15	XP_035598478.1	805.389	7820300
1005	EAPGGAVISPESQTGSFEEQSVEMTER	27	XP_035648560.1	956.766	25470000
1006	EATSQEELKPLFEK	14	XP_035628491.1	550.286	38514000
1007	EATTDFTVDAR	11	XP_035618649.1	613.288	90671000
1008	EDAANNYAR	9	CAA47384.1	512.228	3154600
1009	EDAENNLAAFR	11	XP_035610637.1	625.294	21457000
1010	EDEEESLNEVGYDDIGGVR	19	XP_035641751.1	1062.96	31590000
1011	EDEEPPALPVATK	13	XP_035629873.1	698.354	39581000
1012	EDFGGHHPDPNLTYASDLVNAMK	23	XP_035642678.1	843.389	24875000
1013	EDKYEEEIK	9	XP_035646987.1	591.78	421750000
1014	EDLAEIR	7	XP_035653234.1	423.222	36792000
1015	EDLSAALGR	9	XP_035628939.1	466.246	462370000
1016	EDLTWLR	7	XP_035630051.1	466.745	43317000
1017	EDLYLKPIQR	10	XP_035593538.1	425.575	6678600
1018	EDMAALEK	8	CAA47384.1	453.715	73628000
1019	EDPHIVPGISDKR	13	XP_035609803.1	488.26	9051600
1020	EDQGIAYR	8	XP_035615668.1	476.23	10665000
1021	EDTDFEHR	8	XP_035633649.1	524.72	13290000
1022	EDYFQVPR	8	XP_035609155.1	527.254
1023	EEAEHNLQSFR	11	XP_035597552.1	453.881	14713000
1024	EEAEMILR	8	XP_035615112.1	503.747	231650000
1025	EEAEMILR	8	XP_035615112.1	495.75	54855000
1026	EEAVDAVGDWR	11	XP_035625606.1	623.789	73181000
1027	EEAYAEANR	9	XP_035649265.1	526.736	7172300
1028	EEEEVGDWR	9	XP_035646617.1	574.746	520270000
1029	EEEEVGDWRK	10	XP_035646617.1	426.198	25613000
1030	EEELEQAR	8	XP_035591625.1	502.73	58807000
1031	EEELEQAR	8	XP_035591625.1	1004.45	27260000
1032	EEESIQLDGLNAAQIK	16	XP_035617207.1	879.449	39115000
1033	EEITTFHNQVTDLQNQIDGLR	21	XP_035615112.1	824.41	38410000
1034	EELDATDDAITILGFTNDEK	20	BAC00871.1	1105.52	30427000
1035	EELGGLPEDFLSSLEK	16	XP_035654929.1	881.941	23418000
1036	EELNEYR	7	XP_035592248.1	476.722	9881000
1037	EELQFQK	7	XP_035606881.1	461.237	37951000
1038	EEMQELNVR	9	XP_035615112.1	582.272	27424000
1039	EEMQELNVR	9	XP_035615112.1	574.274	106790000
1040	EEMTVVWAPPENDGGK	16	XP_035628897.1	879.904	8222700
1041	EENLGMHQVLDQTLQELNSL	20	XP_035617504.1	1164.06	30227000
1042	EEQAEPDGTEVADK	14	BAC00871.1	759.334	15210000
1043	EEQAEPDGTEVADK	14	BAC00871.1	759.334	682230000
1044	EEQAEPDGTEVADKIAYLLGLNSAEMLK	28	XP_035655071.1	1017.5	33481000
1045	EEQAEPDGTEVADKIAYLLGLNSAEMLK	28	XP_035655071.1	1012.17	29705000
1046	EETTIPLGITISPPDEDVGR	20	XP_035656634.1	1070.04
1047	EEYTATGLEEDMEYQFR	17	XP_035629873.1	1055.95	8313600
1048	EFDDLPSFEMQSDAVR	16	XP_035601211.1	951.415	1514100000
1049	EFDDLPSFEMQSDAVR	16	XP_035601211.1	951.415
1050	EFDDLPSFEMQSDAVR	16	XP_035601211.1	951.415
1051	EFDDLPSFEMQSDAVR	16	XP_035601211.1	951.415
1052	EFDDLPSFEMQSDAVR	16	XP_035601211.1	951.907	16652000
1053	EFDDLPSFEMQSDAVR	16	XP_035601211.1	943.417	1502900000
1054	EFDDLPSFEMQSDAVR	16	XP_035601211.1	943.417
1055	EFDDLPSFEMQSDAVR	16	XP_035601211.1	943.417
1056	EFDDLPSFEMQSDAVR	16	XP_035601211.1	943.909	21026000
1057	EFDDLSLHEQK	11	XP_035625580.1	454.217	6004700
1058	EFETSQLLSK	10	BAC00871.1	591.306	460080000
1059	EFETSQLLSKIEDEQSLGAQLQK	23	XP_035592453.1	874.448	22687000
1060	EFFNGKEPSR	10	XP_035628195.1	404.2	12843000
1061	EFIENVAR	8	XP_035622570.1	489.256	709790000
1062	EFNLPATATK	10	XP_035598478.1	546.29	80053000
1063	EFNPNGPIAIR	11	XP_035632794.1	614.328	17919000
1064	EFSEDQLNEGR	11	XP_035638410.1	662.294	42787000
1065	EFSQLSTVQQK	11	XP_035628939.1	647.836	140520000
1066	EFTDDQLK	8	XP_035627157.1	498.238	266310000
1067	EFTLEFSR	8	XP_035601211.1	514.756	224690000
1068	EFVAEPMGEKPVNALAGIGEVLGK	24	XP_035627875.1	819.102	9376800
1069	EFVAVTDVDEER	12	XP_035593931.1	704.833
1070	EGDQQITSQVGGK	13	XP_035649134.1	673.831	8163300
1071	EGDVLTLLESER	12	XP_035643471.1	680.851	77519000
1072	EGEVGPAGPAGPSGVAGER	19	XP_035629432.1	847.411	165810000
1073	EGFNQLLAAGFTDSFR	16	XP_035616232.1	886.934	13599000
1074	EGFSLLEDGK	10	XP_035651616.1	547.772	142410000
1075	EGGFPFNQGEEFK	13	XP_035619369.1	743.336	384120000
1076	EGIPALDNYLDKL	13	XP_035622796.1	730.885	315960000
1077	EGLELPEDEEEK	12	XP_035614182.1	708.822	22864000
1078	EGLSRLEQNTR	11	XP_035594386.1	652.334
1079	EGNDLYHEMIESGVINLK	18	XP_035611082.1	693.002	16273000
1080	EGNDLYHEMIESGVINLK	18	XP_035611082.1	687.67	133210000
1081	EGNGTVMGAELR	12	XP_035629890.1	625.296	186690000
1082	EGNGTVMGAELR	12	XP_035629890.1	617.298	638810000
1083	EGNGTVSGAELR	12	XP_035621746.1	595.294	508350000
1084	EGPSGAAGLDGR	12	BAB79229.1	543.762	10759000000
1085	EGPSGAAGLDGR	12	BAB79229.1	543.762	6721800
1086	EGPSGAAGLDGR	12	BAB79229.1	543.762
1087	EGPVEEPAAIR	11	XP_035656519.1	584.304	7960700
1088	EGQIIGSSVR	10	XP_035629873.1	523.285	24558000
1089	EGSEFGQLIDSYIK	14	XP_035656402.1	793.391	16391000
1090	EGSLQEELAR	10	XP_035651925.1	566.286
1091	EGSNGALHLMK	11	XP_035617656.1	578.793
1092	EGSTGHDGVSGR	12	XP_035657123.1	579.76	56614000
1093	EGTPGNEGSSGR	12	XP_035626829.1	574.252	36415000
1094	EGTVTVTNDGATILK	15	XP_035621086.1	759.904	18635000
1095	EGVMNAVK	8	XP_035628939.1	424.221	154500000
1096	EGYIGQPGPMGPPGTR	16	XP_035629432.1	815.388	11303000
1097	EGYLLNADKK	10	XP_035650487.1	575.809	5931500
1098	EHITQTFPK	9	XP_035601583.1	550.79
1099	EHVIIEWMKPESDGGSEIK	19	XP_035628897.1	728.693	12502000
1100	EIAAPELESLHLR	13	XP_035629873.1	493.272	68711000
1101	EIAEAYLGK	9	XP_035593919.1	497.266	16180000
1102	EIAQDFK	7	XP_035647789.1	425.719	571520000
1103	EIAQDFKTDLR	11	XP_035647789.1	668.349	17877000
1104	EIASQPTGEHYFYTADFK	18	XP_035651616.1	701.993	70318000
1105	EIASQPTGEHYFYTADFK	18	XP_035651616.1	1052.49	16342000
1106	EIASQPTGEHYFYTADFK	18	XP_035651616.1	702.321
1107	EIEEKNESNAIPGK	14	XP_035617256.1	780.375	9320900
1108	EIEEKNESNAIPGK	14	XP_035617256.1	780.375	141700000
1109	EIEGEPFKPEHTVQPVFTSPPK	22	XP_035596489.1	624.072	31679000
1110	EIEGEPFKPEHTVQPVFTSPPK	22	XP_035596489.1	831.76	16654000
1111	EIEIAAYR	8	XP_035600576.1	482.759	167680000
1112	EIEIAYQDVAK	11	XP_035598567.1	639.832	7519700
1113	EIETLNLSK	9	XP_035626234.1	523.79	13176000
1114	EIETSDDGVYR	11	XP_035628897.1	642.291	16203000
1115	EIGEHLVNIK	10	XP_035618649.1	576.325	26125000
1116	EIGGQAFK	8	XP_035605205.1	425.227	12580000
1117	EIGQSDAFR	9	XP_035629873.1	511.749	52663000
1118	EIHLPGYLSSEK	12	XP_035636539.1	458.242	16098000
1119	EIIDLVLDR	9	XP_035595951.1	543.314	28275000
1120	EIISDYK	7	XP_035630051.1	434.227	78409000
1121	EILGSGPINLGQQQR	15	XP_035608867.1	805.436	22753000
1122	EILTGDVGTTIADPYLHFVK	20	XP_035636689.1	730.388	34407000
1123	EIQQELDSIIQLGVRNITR	19	XP_035656838.1	743.725
1124	EIQSDIANLNDIK	13	XP_035655954.1	736.883	4618100
1125	EITALAPSTMK	11	XP_035657075.1	589.31	3512800000
1126	EITALAPSTMK	11	XP_035657075.1	1177.61	62852000
1127	EITALAPSTMK	11	XP_035657075.1	589.31	33877000
1128	EITALAPSTMK	11	XP_035657075.1	589.31	24219000
1129	EITALAPSTMK	11	XP_035657075.1	589.31	18103000
1130	EITALAPSTMK	11	XP_035657075.1	589.31	20534000
1131	EITALAPSTMK	11	XP_035657075.1	589.31	23613000
1132	EITALAPSTMK	11	XP_035657075.1	589.31	1256500000
1133	EITALAPSTMK	11	XP_035657075.1	589.31	23199000
1134	EITALAPSTMK	11	XP_035657075.1	589.31
1135	EITALAPSTMK	11	XP_035657075.1	589.31
1136	EITALAPSTMK	11	XP_035657075.1	589.31
1137	EITALAPSTMK	11	XP_035657075.1	589.31
1138	EITALAPSTMK	11	XP_035657075.1	589.31
1139	EITALAPSTMK	11	XP_035657075.1	589.31
1140	EITALAPSTMK	11	XP_035657075.1	581.313	7078900000
1141	EITALAPSTMK	11	XP_035657075.1	581.313	15307000
1142	EITALAPSTMK	11	XP_035657075.1	581.313
1143	EITALAPSTMK	11	XP_035657075.1	581.313
1144	EITALAPSTMK	11	XP_035657075.1	581.313
1145	EIVELPK	7	XP_035602887.1	414.247	189310000
1146	EIWGVEPSLEK	11	XP_035637012.1	643.835	1305800000
1147	EIWGVEPSLEK	11	XP_035637012.1	643.835
1148	EIWGVEPSLEKIPAPDEQLK	20	XP_035637012.1	760.07	71905000
1149	EKVSPLSEDFK	11	XP_035647756.1	639.832	183450000
1150	ELAEDGYSGVEVR	13	XP_035647913.1	712.339	91209000
1151	ELAELEK	7	XP_035600576.1	416.227	48919000
1152	ELAEQLGLSTGDPTK	15	XP_035627052.1	779.902	8483800
1153	ELAESTPEEDSR	12	XP_035639305.1	681.805	16585000
1154	ELALPVTAK	9	XP_035629873.1	941.567	6508300
1155	ELANMKENYEK	11	BAC00871.1	462.219	160090000
1156	ELANMKENYEK	11	BAC00871.1	692.824	65500000
1157	ELANMKENYEK	11	BAC00871.1	456.887	174310000
1158	ELCAKAAMEHAQK	13	XP_035654505.1	744.353
1159	ELDDATEASEGLSR	14	XP_035626402.1	746.842
1160	ELDDATEASEGLTR	14	XP_035635209.1	753.85	22964000
1161	ELDDATESSEGLSR	14	XP_035603666.1	754.839	9778700
1162	ELDDYHHLGHVDAAFR	16	XP_035611111.1	632.299	9755200
1163	ELDDYHHLGHVDAAFR	16	XP_035611111.1	474.476	19510000
1164	ELDEETSVLK	10	XP_035605132.1	581.796	20922000
1165	ELDESTEANDAMSR	14	XP_035621005.1	792.328	9600400
1166	ELDTLTLEDIK	11	XP_035626826.1	645.345	14575000
1167	ELEAAIDMANK	11	XP_035627182.1	602.798	61419000
1168	ELEAGGLTGEALETILPHK	19	XP_035623859.1	660.021	153700000
1169	ELEAGGLTGEALETILPHK	19	XP_035623859.1	989.528	33238000
1170	ELEAGGLTGEALETILPHK	19	XP_035623859.1	660.021
1171	ELEDATESADAMNR	14	XP_035627182.1	784.331	44933000
1172	ELEDLQAR	8	XP_035607057.1	487.251	1134000000
1173	ELEDLQAR	8	XP_035607057.1	487.251	15476000
1174	ELEEELR	7	XP_035613695.1	459.232	113320000
1175	ELEEELRLMDQNLK	14	XP_035613695.1	889.43	14659000
1176	ELEEEWR	7	XP_035615255.1	495.73	17873000
1179	ELEELSER	8	XP_035596604.1	502.748	7608700000
1180	ELEEQLAEQR	10	XP_035630197.1	623.794	82535000
1181	ELEEQLAEQR	10	XP_035630197.1	623.794
1182	ELEESLAR	8	XP_035606881.1	473.746	84075000
1183	ELEEVVQPIVSK	12	XP_035628195.1	685.382	32206000
1184	ELEGHISDLQEDLDSER	17	XP_035621005.1	662.308	42842000
1185	ELENEVEAEQR	11	XP_035611695.1	673.315	198330000
1186	ELENLVAGER	10	XP_035643345.1	565.296	34725000
1187	ELEQLAQTEDNIHFLK	16	XP_035640459.1	965.968
1188	ELEQLAQTEDNIHFLK	16	XP_035640459.1	965.968
1189	ELEQLGR	7	XP_035601465.1	422.73
1190	ELEQQLKSAQRVK	13	XP_035640534.1	780.417
1191	ELEQSQSVDIR	11	XP_035640527.1	652.328	29259000
1192	ELESELEAEQKR	12	XP_035650539.1	487.579	9923300
1193	ELESEVEMEQR	11	XP_035596838.1	697.809	19095000
1194	ELETELEDER	10	XP_035621005.1	631.791
1195	ELETELEDERK	11	XP_035621005.1	695.838	7216700
1196	ELETELEDERK	11	XP_035621005.1	464.228	12655000
1197	ELETEVEAEQR	11	BAC00871.1	666.818	4571900000
1198	ELETEVEAEQR	11	BAC00871.1	666.818
1199	ELETEVEAEQR	11	BAC00871.1	667.31	71439000
1200	ELETEVEAEQRR	12	BAC00871.1	496.914	153650000
1201	ELETEVEAEQRR	12	BAC00871.1	744.868	71288000
1202	ELETEVELEQR	11	XP_035613016.1	687.841	24530000
1203	ELEVGGGVTSK	11	XP_035598478.1	538.285	93559000
1204	ELEVLQNIADLTVK	14	XP_035602887.1	792.946	216360000
1205	ELFEQQAK	8	XP_035642886.1	496.756	8371300
1206	ELGEAEGVADEEENVTTR	18	XP_035641646.1	974.443	16180000
1207	ELGEETSVLK	10	XP_035628897.1	552.793	20264000
1208	ELGLSFNQK	9	XP_035641828.1	518.277	16715000
1209	ELGQVMR	7	XP_035596654.1	416.721	601830000
1210	ELGVLVFGIGTR	12	XP_035628938.1	630.869	5848000
1211	ELHEWMK	7	XP_035593651.1	494.731	82045000
1212	ELHEWMK	7	XP_035593651.1	486.734	118770000
1213	ELHEWMQTLESEK	13	XP_035646625.1	553.928	34645000
1214	ELHEWMQTLESEK	13	XP_035646625.1	830.388	25315000
1215	ELHEWMQTLESEK	13	XP_035646625.1	559.259
1216	ELHEWMQTLESEKFDHIER	19	XP_035646625.1	615.043	81588000
1217	ELHLDNNALTTVPAGLPDHK	20	XP_035640508.1	719.043	258800000
1218	ELHLENNR	8	XP_035616298.1	512.762	9726600
1219	ELIEALTNEK	10	XP_035615112.1	580.314	3441600000
1220	ELIEALTNEK	10	XP_035615112.1	580.806	26363000
1221	ELIEALTNEKGAADIER	17	XP_035615112.1	624.662	47194000
1222	ELIIGDR	7	XP_035642052.1	408.235	145780000
1223	ELISNASDALDK	12	XP_035614182.1	638.325	75158000
1224	ELLALDSVDPEGR	13	XP_035655986.1	707.365	7752900
1225	ELLLQPVIISR	11	XP_035633704.1	640.9	17398000
1226	ELLPANQDNLEAAK	14	XP_035599303.1	763.396	13845000
1227	ELLPSFR	7	XP_035601583.1	431.245	54456000
1228	ELLQAELGEMLGK	13	XP_035650802.1	723.879	26026000
1229	ELLQAELGEMLGK	13	XP_035650802.1	715.882	85689000
1230	ELLQKQYQLDTQRK	14	XP_035632925.1	896.484	19619000
1231	ELLTTMGDR	9	XP_035653432.1	518.261	107700000
1234	ELNPDTEYTVTVVPVYHEMEGLSR	24	XP_035648636.1	932.113	180920000
1235	ELNPDTEYTVTVVPVYHEMEGLSR	24	XP_035648636.1	926.781	317270000
1236	ELNQIATSSADVLQVPAFPGLPVIK	25	XP_035606239.1	869.818	26456000
1237	ELRDLMENELSGFLK	15	XP_035649509.1	598.642	7561200
1238	ELSAVSLPDIIR	12	XP_035610936.1	656.877	4220400
1239	ELSDIAHK	8	XP_035600877.1	456.743	385100000
1240	ELSDIAHKIVAK	12	XP_035600877.1	441.926	12594000
1241	ELSDIAQK	8	XP_035626552.1	452.243
1242	ELSTTLNADEAVAR	14	XP_035599790.1	745.378
1243	ELTNEMIVTK	10	XP_035625260.1	597.308	586230000
1244	ELTVARPAGVTGVGQITDVSELK	23	XP_035600576.1	780.764	47953000
1245	ELTVARPAGVTGVGQITDVSELKK	24	XP_035600576.1	617.848	22403000
1246	ELTVARPAGVTGVGQITDVSELKK	24	XP_035600576.1	823.462	13283000
1247	ELTYQTDEDRK	11	XP_035644108.1	466.556	2936500
1248	ELTYQTEEDK	10	BAC00871.1	628.288	39419000
1249	ELTYQTEEDKK	11	BAC00871.1	461.893	495340000
1250	ELTYQTEEDKK	11	BAC00871.1	692.336	239960000
1251	ELTYQTEEDKKNVGR	15	BAC00871.1	603.971	13572000
1252	ELTYQTEEDR	10	XP_035613016.1	642.291	106630000
1253	ELTYQTEEDRK	11	XP_035613016.1	471.228	156640000
1254	ELVAAVTVQEQR	12	XP_035629873.1	671.87	23096000
1255	ELVDLLMHHDR	11	XP_035637012.1	465.235	45821000
1256	ELVDLLMHHDR	11	XP_035637012.1	459.903	55008000
1257	ELVDLVSALESGR	13	XP_035641858.1	694.375	6567400
1258	ELVTELTTIATK	12	XP_035629873.1	659.877	38806000
1259	ELWFSDDPSVVDTLR	15	XP_035638553.1	889.933	28274000
1260	EMEAELEDER	10	XP_035635209.1	625.764	9040900
1261	EMEAELEDERK	11	XP_035635209.1	460.21	4100900
1262	EMEAQLSELQEDLELER	17	XP_035627182.1	1039.48	15747000
1263	EMEAQLSELQEDLELER	17	XP_035627182.1	1031.49	36008000
1264	EMEDQFGVEANNYQDNVVR	19	XP_035633911.1	1136.99	9478000
1265	EMEDQFGVEANNYQDNVVR	19	XP_035633911.1	1128.99
1266	EMEGQFGVEANNYQDNVGR	19	XP_035653072.1	1086.97	9232600
1267	EMELELEDERK	11	XP_035627182.1	474.226	8473800
1268	EMGNSSMNRFMSIR	14	XP_035618552.1	839.355	16772000
1269	EMIVPVVVK	9	XP_035629873.1	507.307	78004000
1270	EMPANMPK	8	XP_035640508.1	459.215	326290000
1271	EMVELPLR	8	XP_035641751.1	493.771	27948000
1272	ENAEVSWFQDGQEILK	16	XP_035628897.1	946.955	47446000
1273	ENAEVTWFQDGQEIR	15	XP_035605132.1	911.424	64437000
1274	ENGLYLIDVK	10	XP_035618649.1	582.319	29473000
1275	ENGVHSIDVK	10	XP_035646101.1	549.283	8992800
1276	ENIAIVER	8	XP_035613016.1	472.264	89647000
1277	ENKNLQQEISDLTEQIGETGK	21	BAC00871.1	792.063	48700000
1278	ENLHKLMTNLR	11	BAC00871.1	456.919
1279	ENQSILITGESGAGK	15	BAC00871.1	752.386	172100000
1280	ENQSVLITGESGAGK	15	XP_035613016.1	745.378	245330000
1281	ENVEYHFK	8	XP_035628897.1	533.254	6473500
1282	ENVSEAQQFIQGITDLGTTNINDAVMK	27	XP_035652589.1	984.813	6577300
1283	EPFPLSEDVMPIPLPER	17	XP_035642734.1	983.503	26720000
1284	EPLYPTTQFR	10	XP_035629873.1	626.322	163610000
1285	EPMQTGIK	8	XP_035642052.1	460.231	5833200
1286	EPPEIQLDVK	10	XP_035629873.1	584.316	5908200
1287	EPQEPPVVDFDASVK	15	XP_035629873.1	828.909	19773000
1288	EPTYTPAPPSIPR	13	XP_035628897.1	713.372	59443000
1289	EQAAMVER	8	BAC00871.1	467.227	282800000
1290	EQDTSSHLER	10	BAC00871.1	401.186	398600000
1291	EQEARQRQLMHER	13	XP_035595847.1	865.4	42840000
1292	EQELIDSYQGGR	12	XP_035591436.1	697.831	91945000
1293	EQFEEEQEAK	10	BAC00871.1	633.778	3533500000
1294	EQFEEEQEAK	10	BAC00871.1	634.27	58204000
1295	EQFEEEQEAK	10	BAC00871.1	634.27	91034000
1296	EQFEEEQEAKAELQR	15	BAC00871.1	621.962	49042000
1297	EQFTEFR	7	XP_035654350.1	478.727	18189000
1298	EQGFLSFWR	9	XP_035620199.1	585.291	14767000
1299	EQLEATAEDLR	11	XP_035602218.1	637.815	6813800
1300	EQLEEEEEGKR	11	XP_035627182.1	459.216	32824000
1301	EQLMASDDFGR	11	XP_035631470.1	634.782	8007300
1302	EQLQGLNDR	9	XP_035592248.1	536.773	25523000
1303	EQMEGEEGLDVHIVAR	16	XP_035628897.1	604.625	9281100
1304	EQQEAIEHIDEVQNEIDR	18	XP_035631475.1	732.345	11730000
1305	EQTAAPVFDLR	11	XP_035628897.1	623.825	21848000
1306	EQVANSSFVER	11	XP_035631115.1	633.31	9319000
1307	EQWDLLPREQQQSR	14	XP_035596537.1	908.429
1308	ERDQSLFDVEELR	13	XP_035600576.1	545.937
1309	ERTTDTHQRIHTMR	14	XP_035626196.1	912.942	305360000
1310	ESAEADVASLNR	12	XP_035654452.1	631.305	6527400
1311	ESAEADVASLNR	12	XP_035654452.1	631.305
1312	ESDEDLAALVADLQK	15	XP_035605132.1	808.904	11675000
1313	ESIAIDSGR	9	XP_035628897.1	474.243
1314	ESLPATTNAATDLDGPK	17	XP_035628551.1	850.921	19998000
1315	ESLPATTNAATNLDGPK	17	XP_035631693.1	850.428	16517000
1316	ESLVSQLTR	9	XP_035611695.1	516.788
1317	ESPEAEGPAYEGLVL	15	XP_035642675.1	780.875	19066000
1318	ESPVATVTPQGPVR	14	XP_035596049.1	719.388	19152000
1319	ESQKQQPVNEL	11	XP_035607605.1	652.299	601420000
1320	ESTLHLVLR	9	XP_035656230.1	534.314	12457000
1321	ETAETDTADQVMASFK	16	XP_035639682.1	880.388	38987000
1322	ETAETDTADQVMASFK	16	XP_035639682.1	872.391	36204000
1323	ETFYPAQPCTDPTLQVK	17	XP_035646714.1	997.98	77945000
1324	ETGAVVAGAVVAIGAGK	17	XP_035600576.1	735.42	57621000
1325	ETGFPVIENK	10	XP_035650131.1	567.295	16089000
1326	ETITMPEFDLR	11	XP_035629873.1	676.332	73820000
1327	ETLPDYELDAEYR	13	XP_035628897.1	807.37	53886000
1328	ETNVLLNPVK	10	XP_035601583.1	563.827	26985000
1329	ETQLVMQREQLAQQR	15	XP_035634669.1	931.944
1330	ETSLNHASIGWDPPLIDGGSPVK	23	XP_035628897.1	797.404	34769000
1331	ETSQMNFR	8	XP_035629873.1	506.729	32029000
1332	ETSTPAWTEVSSQVAR	16	XP_035629873.1	583.62	14796000
1333	ETTDTDTADQVIASFK	16	XP_035626613.1	871.41	11531000
1334	ETTGTSWIELTSSVIR	16	XP_035629873.1	890.46	7376700
1335	ETVVEVPNISWEDIGGLEDVKR	22	XP_035631563.1	828.759	24785000
1336	ETVVEVPNITWGDIGGLEDVK	21	XP_035641751.1	1135.58	7888600
1337	ETVVEVPNITWGDIGGLEDVKR	22	XP_035641751.1	809.424	31444000
1338	ETWLSENQR	9	XP_035651272.1	581.778	22490000
1339	EVASDLEDAR	10	XP_035596489.1	552.762	100130000
1340	EVASSTEVLQTSK	13	XP_035635039.1	689.857	47561000
1341	EVATSTEIIQTTK	13	XP_035602612.1	710.88	123280000
1342	EVDDLEQWIAER	12	XP_035651272.1	751.86	19779000
1343	EVDEQMLNVQNK	12	XP_035618133.1	723.848	42685000
1344	EVDEQMLNVQNK	12	XP_035618133.1	731.846
1345	EVDFIVK	7	XP_035629873.1	425.239	14349000
1346	EVEANEKARNQLQGK	15	XP_035652950.1	858.924
1347	EVGEHEVSVK	10	XP_035646101.1	556.783	11495000
1348	EVIDYKPTPFVEHDFTEAPK	20	XP_035652085.1	591.295	60375000
1349	EVIDYKPTPFVEHDFTEAPK	20	XP_035652085.1	788.058	49978000
1350	EVIPTDKEEVAFK	13	XP_035622978.1	752.898	18808000
1351	EVIPTDKEEVAFK	13	XP_035622978.1	502.268	42990000
1352	EVLEAPEIDLDASLR	15	XP_035628897.1	835.436	24236000
1353	EVMLQAR	7	XP_035624693.1	423.729	13026000
1354	EVNIPPIK	8	XP_035649265.1	455.274	7895400
1355	EVPDDLPAGLEQLR	14	XP_035634183.1	776.404	409540000
1356	EVQESMSISNEAATAK	16	XP_035611704.1	847.899	6710600
1357	EVQTGDFVR	9	XP_035603215.1	525.764
1358	EVTEDTADVSWDR	13	XP_035643969.1	761.836	69648000
1359	EVTEDTTTVTWEK	13	XP_035643969.1	769.865	28968000
1360	EVTEQGGELSNEER	14	XP_035608515.1	788.858
1361	EVTTHFIVDAR	11	XP_035646101.1	644.338	18040000
1362	EVVETPLLHPER	12	XP_035611644.1	473.593	19634000
1363	EVVEVADEGPPK	12	XP_035649644.1	634.822	14757000
1364	EVVIQVEDER	10	XP_035635209.1	608.314
1365	EVVLAVDDER	10	XP_035627182.1	572.796	26156000
1366	EVVTIPDYDTTGDSDTSPAAAPK	23	XP_035622297.1	1175.55	8720300
1367	EWDEWNTVSIPESHITGLEEGK	22	XP_035628897.1	852.734	33699000
1368	EWQEVEESDKTQQETLLK	18	XP_035648345.1	740.694	12873000
1369	EYDFHLLPSGIINPK	15	XP_035598653.1	581.642	18099000
1370	EYDFHLLPSGIINSK	15	XP_035630933.1	866.949	28536000
1371	EYDFHLLPSGIINSK	15	XP_035630933.1	578.302	53617000
1372	EYEPEMGK	8	XP_035601211.1	499.71	51440000
1373	EYFAWEGEFK	10	XP_035623144.1	653.293	74613000
1374	EYFGAFGDIDSVELPMDTK	19	XP_035632486.1	1075.49	9139500
1375	EYFGAFGDIDSVELPMDTK	19	XP_035632486.1	1067.49	7839400
1376	EYIIVYIPTAGGEQDVDQVSGTTTTTVLK	29	XP_035648636.1	1033.53	36374000
1377	EYLAIGGLGDFTK	13	XP_035646922.1	692.361	36287000
1378	EYQDLLNMK	9	XP_035607057.1	585.279	205090000
1379	EYQDLLNMK	9	XP_035607057.1	585.279	113880000
1380	EYQDLLNMK	9	XP_035607057.1	577.282	442480000
1381	EYQDLLNVK	9	XP_035610637.1	561.295	188410000
1382	EYQDLMNVK	9	XP_035595299.1	578.271	38367000
1383	EYQDLMNVK	9	XP_035595299.1	570.274	187650000
1384	EYQELLNVK	9	XP_035648560.1	568.303	36684000
1387	EYQWTGLNDK	10	XP_035650616.1	627.293	34332000
1388	EYQWTGLNDR	10	XP_035601870.1	641.297	31791000
1389	FAAYFQQGDMESNGK	15	XP_035623859.1	854.867	25139000
1390	FAAYFQQGDMESNGK	15	XP_035623859.1	846.87	30696000
1391	FADENFTLK	9	XP_035611194.1	542.769	284850000
1392	FADLSEAANR	10	XP_035597552.1	547.267	45304000
1393	FADLTDAATR	10	XP_035620895.1	540.77	150470000
1394	FADQYIQQLYPSVR	14	XP_035639808.1	864.441
1395	FAGYIEK	7	XP_035615112.1	414.219	2505100000
1396	FAGYIEK	7	XP_035615112.1	827.43	381140000
1397	FAGYIEKVQALEQR	14	XP_035615112.1	551.298	82583000
1398	FAGYIEKVQALEQR	14	XP_035615112.1	826.444	22230000
1399	FAIQDISVEETSAK	14	XP_035637021.1	769.391	68125000
1400	FALFDLAEGK	10	XP_035615601.1	555.795	42073000
1401	FALTLDTK	8	XP_035632339.1	454.758	139280000
1402	FAMQNLNDR	9	XP_035595743.1	562.761	122530000
1403	FAMQNLNDR	9	XP_035595743.1	554.764	227260000
1404	FAMSGLEMGK	10	XP_035643969.1	551.749	4915700
1405	FAPDMLK	7	XP_035603710.1	411.215	308530000
1406	FASEIAGVEDLGTTGR	16	XP_035617084.1	811.905	11670000
1407	FAVHLEEHYK	10	XP_035637012.1	424.884	141100000
1408	FAVTEATEK	9	XP_035601465.1	498.256	15098000
1409	FDAHGDTR	8	XP_035619369.1	459.707	50134000
1410	FDDGAGGDNEVQR	13	XP_035611644.1	690.295	17255000
1411	FDDQGYR	7	XP_035609430.1	450.696
1412	FDGGAPVTGYLMER	14	XP_035602887.1	764.859	14995000
1413	FDGVDATSVTISWDPPER	18	XP_035629873.1	996.471	17777000
1414	FDMIVPILEK	10	XP_035648362.1	602.836	35764000
1415	FDPENDKWIR	10	XP_035629873.1	440.551	7220900
1416	FDQMLAEEK	9	XP_035627182.1	563.758	23869000
1417	FDQMLAEEK	9	XP_035627182.1	555.76	42829000
1418	FDVPDAPQDVSVGNVSK	17	XP_035605132.1	887.436
1419	FDVPEAPEDVVVGIVNR	17	XP_035629873.1	927.983	12505000
1420	FEDAVNLR	8	XP_035633649.1	482.248	201890000
1421	FEDLNNK	7	XP_035607057.1	440.214	153300000
1422	FEDPVLGPR	9	XP_035637455.1	515.272	12393000
1423	FEEETEGFQK	10	XP_035650909.1	622.278	10285000
1424	FEEFLQR	7	XP_035642315.1	484.745	10306000
1425	FEEILGR	7	XP_035637745.1	432.235	783730000
1426	FEEILTR	7	XP_035635838.1	454.248	3834400000
1427	FEEILTR	7	XP_035635838.1	454.248
1428	FEELNADLFR	10	XP_035593919.1	627.312	127480000
1429	FEELNMDLFR	10	XP_035628195.1	657.313	17505000
1430	FEELTNLIK	9	XP_035590759.1	553.808	15844000
1431	FEEMQSSAGQHGDDLR	16	XP_035595740.1	608.26	19397000
1432	FEEMQSSAGQHGDDLR	16	XP_035595740.1	602.929	36858000
1433	FEESQTELESSQK	13	XP_035613016.1	771.352	50949000
1434	FEEVDAEK	8	XP_035629873.1	483.724	10249000
1435	FEHELMMR	8	XP_035602612.1	562.747	4245400
1436	FELGALR	7	XP_035629873.1	403.232	48278000
1437	FEQGFITDPLVMSPR	15	XP_035619993.1	876.935	11893000
1438	FEQGFITDPLVMSPR	15	XP_035619993.1	868.937	23596000
1439	FESELSIR	8	XP_035595743.1	490.756	18173000
1440	FESENGIR	8	XP_035653445.1	476.23	123900000
1441	FESLEPEMNNQASR	14	XP_035651272.1	834.37	16836000
1442	FESLEPEMNNQASR	14	XP_035651272.1	826.373	15453000
1443	FETEISADDVHGHWK	15	XP_035629873.1	590.941	11881000
1444	FETEISEEEVHGHWK	15	XP_035605132.1	619.62	9965500
1445	FFATFDPK	8	XP_035609321.1	486.745	74565000
1446	FFDEESYSSLR	11	XP_035595834.1	690.309	90500000
1447	FFFDVGSNK	9	XP_035592425.1	530.759	19331000
1448	FFGNLMDAGK	10	XP_035642678.1	550.266	35696000
1449	FFNADINNVDFADR	14	XP_035608125.1	829.384	10774000
1450	FFPAGDEHK	9	XP_035602654.1	524.248	11840000
1451	FFVGGNWK	8	XP_035601526.1	477.745	228090000
1452	FFYSDQNVDSR	11	XP_035631318.1	689.307	8936400
1453	FGAEWAQNTIVPK	13	XP_035630173.1	730.88
1454	FGAILAQGILDAGGR	15	XP_035630660.1	729.907	7943600
1455	FGGSGSQVDSAR	12	XP_035648345.1	584.273	14153000
1456	FGISDHIDTPPITVK	15	XP_035629873.1	547.295	63974000
1457	FGISDHIDTPPITVK	15	XP_035629873.1	820.438	13047000
1458	FGISEPIYSEK	11	XP_035628897.1	635.322	150640000
1459	FGPGVPLESEPVIAR	15	XP_035628897.1	784.428	198750000
1460	FGQLLDNEADPFDIIR	16	XP_035631820.1	931.968	5512500
1461	FGVGEAIVTDPVYAR	15	XP_035629873.1	797.417	116950000
1462	FGVGEAIVTDPVYAR	15	XP_035629873.1	797.417	3487200
1463	FGVPVIADGGIQTVGHVVK	19	XP_035619993.1	631.691	13700000
1464	FGVTITVHPEPR	12	XP_035629873.1	676.87	9399300
1465	FHPVSGEVNGVYPK	14	XP_035611111.1	765.391	19838000
1466	FHPVSGEVNGVYPK	14	XP_035611111.1	510.596	47542000
1467	FHSPVDMMSVVHAK	14	XP_035630051.1	528.927	16848000
1468	FHVAEEGK	8	XP_035638046.1	458.73	74316000
1469	FIESVPDVTQVTR	13	XP_035647951.1	745.896	56797000
1470	FIIPQIVK	8	XP_035653875.1	479.31	356080000
1471	FIIPVETSNSFVK	13	XP_035603448.1	740.906	15142000
1472	FINDDAFIR	9	XP_035637012.1	555.783	1103800000
1473	FINDDAFIR	9	XP_035637012.1	555.783	25951000
1474	FINDDAFIR	9	XP_035637012.1	555.783
1475	FIQEGNPR	8	XP_035617656.1	480.749	149070000
1476	FIQPLLDR	8	XP_035602887.1	501.293	244850000
1477	FITPLKDQTAK	11	XP_035629873.1	421.243	10432000
1478	FKGEVEEALPMPR	13	XP_035615601.1	501.594	18482000
1479	FKGGPTGIGEEYELK	15	XP_035632717.1	542.279	70225000
1480	FKGGPTGIGEEYELK	15	XP_035632717.1	812.914	22814000
1481	FKGGPTGIGEEYNLK	15	XP_035615112.1	537.279	164910000
1482	FLADKYEWDVSEAR	14	XP_035622796.1	576.946	73923000
1483	FLAVGLVDNTVR	12	XP_035646852.1	652.372	7703100
1484	FLDEEAPAAIQSK	13	XP_035633150.1	709.862	26335000
1485	FLEQNQK	7	XP_035605269.1	453.738	457740000
1486	FLESEVHILQEEEIK	15	XP_035623214.1	614.988	28672000
1487	FLESEVHILQEEEIKK	16	XP_035623214.1	657.686	12735000
1488	FLEVQYLTGGLIEPDVEGR	19	XP_035601465.1	1068.05	11941000
1489	FLEVQYLTGGLIEPDVEGR	19	XP_035601465.1	712.372	15615000
1490	FLGSEPIEDVTEHVK	15	XP_035649644.1	567.289	34402000
1491	FLGSGGFIGYVPNLK	15	XP_035596890.1	784.927	9002400
1492	FLLGEVGGEFR	11	XP_035631634.1	612.325	9831300
1493	FLMANGQLVR	10	XP_035640304.1	574.816	5689300
1494	FLNAEEVATK	10	XP_035646992.1	561.295
1495	FLPGVSAAPVTLPAR	15	XP_035630502.1	748.435
1496	FLQDYFDGK	9	XP_035593811.1	566.769	94348000
1497	FLQYVASK	8	XP_035637012.1	478.266	25289000
1498	FLQYVASKFPGDNDR	15	XP_035637012.1	586.293	14985000
1499	FLSQPFQVAEVFTGHAGK	18	XP_035611082.1	655.007	27173000
1500	FLVNGNVTIPGQQDK	15	XP_035627182.1	815.433	33611000
1501	FMFDTSVDDVLR	12	QBF58062.1	722.842	9672900
1502	FMGVLQNVR	9	XP_035614762.1	532.289	9358700
1503	FMLELDGTENK	11	XP_035618025.1	656.808	34860000
1504	FMLELDGTENK	11	XP_035618025.1	648.811	142490000
1505	FNAVDFDQMMAEK	13	XP_035624359.1	789.334	7866700
1506	FNEEHIPDSPFVVPVASPSDDAR	23	XP_035618649.1	842.403
1507	FNIYAINGGVESEPLTGER	19	XP_035618727.1	1033.51	129740000
1508	FNIYAINGGVESEPLTGER	19	XP_035618727.1	689.344	21680000
1509	FNIYAINGGVESEPLTGER	19	XP_035618727.1	1034.01
1510	FNLNEPFEETTADDR	15	XP_035651645.1	899.4	35266000
1511	FNLNEPFEETTADDRK	16	XP_035651645.1	642.634	18733000
1512	FNTTVTELR	9	XP_035610435.1	540.788	23320000
1513	FPAVIQVEPAVDTSGVQVYGPGVEPR	26	XP_035646101.1	904.473	119860000
1514	FPGDNDR	7	XP_035637012.1	410.683
1515	FPGQLNADLR	10	XP_035618133.1	565.801	107400000
1516	FPSLLTHNENLNIK	14	XP_035634271.1	547.298	26876000
1517	FPVTGLVEGR	10	XP_035597370.1	537.801	134570000
1518	FQDFLGK	7	XP_035643799.1	427.724	184960000
1519	FQDLNNVTTK	10	XP_035648560.1	590.304	48022000
1520	FQNLEER	7	XP_035650097.1	468.233	15476000
1521	FQNMIPFDQMTIDDLNDTFPETK	23	XP_035624523.1	926.088
1522	FQNTDNTVSASEMLK	15	XP_035610184.1	851.385	1461600000
1523	FQQDEETTNK	10	XP_035608109.1	620.77	12689000
1524	FQSINAENTEENR	13	XP_035600877.1	776.355	3831800000
1525	FQSINAENTEENR	13	XP_035600877.1	776.355
1526	FQSINAENTEENR	13	XP_035600877.1	776.847	40041000
1527	FQSINAENTEENR	13	XP_035600877.1	776.847	34439000
1528	FQSINAENTEENR	13	XP_035600877.1	776.847	21803000
1529	FQSINAENTEENRR	14	XP_035600877.1	854.406	264300000
1530	FQSINAENTEENRR	14	XP_035600877.1	569.94	861670000
1531	FQSINAENTEENRR	14	XP_035600877.1	570.268	19615000
1532	FQSINTENTEENR	13	XP_035590760.1	791.361	2092800000
1533	FQSINTENTEENR	13	XP_035590760.1	791.853	22440000
1534	FQSINTENTEENR	13	XP_035590760.1	791.853	13745000
1535	FQSINTENTEENR	13	XP_035590760.1	791.853	44182000
1536	FQSINTENTEENRR	14	XP_035590760.1	579.943	580700000
1537	FQTVEEK	7	XP_035603910.1	440.724	11086000
1538	FSDAAFNGVTAIK	13	XP_035590916.1	670.846	19655000
1539	FSDAAVNGIK	10	XP_035641858.1	511.269
1540	FSDGAFNGMTAIK	13	XP_035605205.1	687.822	17055000
1541	FSDGAFNGMTAIK	13	XP_035605205.1	679.824	46880000
1542	FSDVEEFPDLSLHNNHMAK	19	XP_035647834.1	562.26	233940000
1543	FSDVEEFPDLSLHNNHMAK	19	XP_035647834.1	1123.51	12837000
1544	FSDVEEFPDLSLHNNHMAK	19	XP_035647834.1	558.261	361250000
1545	FSDVEEFPDLSLHNNHMAK	19	XP_035647834.1	1115.52	39745000
1546	FSEEEEFPDLSLHNNHMAK	19	XP_035626390.1	569.259	26817000
1547	FSEEEEFPDLSLHNNHMAK	19	XP_035626390.1	758.676	27460000
1548	FSEEEEFPDLSLHNNHMAK	19	XP_035626390.1	764.008
1549	FSEVTQTSFR	10	XP_035598478.1	601.296	525640000
1550	FSEVTQTSFR	10	XP_035598478.1	601.296	10070000
1551	FSEVVAQEALDR	12	XP_035650097.1	682.346	7571100
1552	FSGPLNYSR	9	XP_035640507.1	520.762	57740000
1553	FSIPLDMMSVDLAK	14	XP_035630051.1	791.896	14193000
1554	FSLKPVAAELK	11	XP_035638046.1	401.576	31195000
1555	FSLPGAPPESMGK	13	XP_035640304.1	659.329
1556	FSQEDVEGTWMK	12	XP_035629873.1	728.824	29967000
1557	FSQENVEGTWMK	12	XP_035628897.1	728.332
1558	FSQILTSLVQGAR	13	XP_035614737.1	710.401	22418000
1559	FSRQDHLKMHMK	12	XP_035598061.1	787.882	44170000
1560	FSSLQELPGEK	11	XP_035647144.1	617.819	5146300
1561	FSSMGGGGGGGR	12	XP_035635202.1	513.725	18672000
1562	FSVETAGYQDTVGHLEEEIQTLK	23	XP_035620895.1	865.426	77958000
1563	FSVVDQEK	8	XP_035618025.1	476.243	603250000
1564	FTAAVDIQVVGDDLTVTNPK	20	XP_035618025.1	1052.05	17030000
1565	FTAPVDR	7	XP_035630051.1	403.214	45482000
1566	FTATGLTADAQYDFR	15	XP_035629873.1	838.899	30847000
1567	FTDEDDFK	8	XP_035596049.1	508.714	22922000
1568	FTDEDVDELFR	11	XP_035597369.1	693.315	23059000
1569	FTDEEVDELFR	11	XP_035653432.1	700.322	170500000
1570	FTDFPELR	8	XP_035651627.1	512.759	22701000
1571	FTEENWQHSSGR	12	XP_035596049.1	493.22	12721000
1572	FTGITAEK	8	XP_035628897.1	433.735	35788000
1573	FTITGLAEATEYEFR	15	XP_035629873.1	874.431	12796000
1574	FTLNVQSKPTAEVK	14	XP_035629873.1	521.291	19731000
1575	FTPGTFTNQIQAAFR	15	XP_035635129.1	849.934	10756000
1576	FTQVTDSPVQVQAAINAK	18	XP_035630051.1	959.007	43501000
1577	FTSSVQDIGMVLAK	14	XP_035630051.1	756.392	76101000
1578	FTSSVQDIGMVLAK	14	XP_035630051.1	756.392	84469000
1579	FTSSVQDIGMVLAK	14	XP_035630051.1	748.395	192130000
1580	FTSVVDSPEVVLSK	14	XP_035630051.1	753.906	163560000
1581	FTTVLNDR	8	XP_035652085.1	483.256	186870000
1582	FTVDEAVK	8	XP_035607059.1	454.74
1583	FTVPIITK	8	XP_035632959.1	459.787	49305000
1584	FTYDGLR	7	XP_035629873.1	436.219	87955000
1585	FVALINMAR	9	XP_035600576.1	525.792	96765000
1586	FVEEIIEETR	10	XP_035628313.1	632.825	7176800
1587	FVELPGAEMGK	11	XP_035608641.1	589.3	14400000
1588	FVINYDYPNSSEDYIHR	17	XP_035634938.1	711.329	8519900
1589	FVITQGNENGNFR	13	XP_035641735.1	748.368	21959000
1590	FVNLGIEPPK	10	XP_035611644.1	557.319
1591	FVPIVPSGIK	10	XP_035640507.1	528.826	1330100000
1592	FVPIVPSGIK	10	XP_035640507.1	528.826	79651000
1593	FVPQEMGAHTVNVK	14	XP_035646101.1	524.933	34757000
1594	FVPQEMGAHTVNVK	14	XP_035646101.1	519.601	86026000
1595	FWEVISDEHGIDPTGSYHGDSDLQLER	27	XP_035600129.1	1034.81	79138000
1596	FWEVISDEHGIDPTGSYNGDSDLQLER	27	XP_035619253.1	1027.46
1597	FWEVISDEHGISPTGNYEGDSPLQLER	27	XP_035614228.1	1025.82	41139000
1598	FWIEEVTGMPIGENFQK	17	XP_035644842.1	1020.99	11198000
1599	FWIEEVTGMPIGENFQK	17	XP_035644842.1	1012.99
1600	FYEEVHELER	10	XP_035621995.1	450.882	10743000
1601	FYEGPNLVADSGVK	14	XP_035641765.1	748.375	18087000
1602	FYEQFSK	7	XP_035631115.1	474.727	42737000
1603	FYFENALSR	9	XP_035608796.1	573.783	11187000
1604	FYSQVSSPLLR	11	XP_035604147.1	648.851	19194000
1605	GAAGPAGPIGLSGR	14	XP_035596808.1	590.825	186930000
1606	GAAGPSGPPGPSGANGEK	18	BAB79229.1	754.36	155420000
1607	GADPEDVIVSAFK	13	XP_035614386.1	449.898	88792000
1608	GADPEDVIVSAFK	13	XP_035614386.1	674.343	72854000
1609	GADPEDVIVSAFK	13	XP_035614386.1	674.343	9841300
1610	GADPEDVIVSAFK	13	XP_035614386.1	674.343
1611	GADPEDVIVSAFK	13	XP_035614386.1	674.343
1612	GADPEDVIVSAFK	13	XP_035614386.1	674.343
1613	GADPEDVIVSAFK	13	XP_035614386.1	674.343
1614	GADPEETILNAFK	13	XP_035634061.1	702.854	40194000
1615	GADTFNFK	8	XP_035614501.1	450.217	50544000
1616	GAEEMETVIPVDVMR	15	XP_035633533.1	838.405
1617	GAFISTVQQR	10	XP_035622978.1	553.801	39566000
1618	GAGDYGYGASMEYSHEEQAVEMTER	25	XP_035607057.1	933.71	59609000
1619	GAGDYGYGASMEYSHEEQAVEMTER	25	XP_035607057.1	928.378	111620000
1620	GAGDYGYGASMEYSHEEQAVEMTER	25	XP_035607057.1	923.046	35497000
1621	GAGGQGEVAVK	11	XP_035646101.1	486.759	17297000
1622	GAGLEGPGIDVNLPK	15	XP_035624627.1	718.891	42080000
1623	GAGTDEAAVIEVLAR	15	XP_035632130.1	736.391	54327000
1624	GAGTGGLGLAVEGPSEAK	18	XP_035618649.1	785.907	146810000
1625	GAGTGGLGLTIEGASEAK	18	XP_035646101.1	794.912	136520000
1626	GAHQNIIPASTGAAK	15	XP_035607303.1	718.386	11015000
1627	GALGPTGPIGTPGPMGPR	18	XP_035629432.1	824.927	56361000
1628	GAMAGQVEVLK	11	XP_035648560.1	551.8	74111000
1629	GAMQNLNDR	9	XP_035653445.1	517.738	16367000
1630	GAMQNLNDR	9	XP_035653445.1	509.74	173130000
1631	GANGPMGAQGATGEAGR	17	XP_035657123.1	759.342	45220000
1632	GANGPMGAQGATGEAGR	17	XP_035657123.1	751.344	265280000
1633	GANGPMGAQGATGEAGRPGEPGMPGSK	27	XP_035657123.1	824.373	2057100000
1634	GANGPMGAQGATGEAGRPGEPGMPGSK	27	XP_035657123.1	819.041	14041000
1635	GANQSGMTAPGTR	13	XP_035603710.1	624.293	60710000
1636	GAPEGVLDR	9	XP_035631759.1	457.241	468650000
1637	GAPFSGQVGLGR	12	XP_035603215.1	573.307	129280000
1638	GAQHVAEEALSSFQTEAQK	19	XP_035634703.1	677.664	14997000
1639	GASQNIIPASTGAAK	15	XP_035616168.1	693.373	6391200
1640	GASQNIIPASTGAAK	15	XP_035616168.1	693.373	7065400
1641	GASQNIIPASTGAAK	15	XP_035616168.1	693.373	6298200000
1642	GASQNIIPASTGAAK	15	XP_035616168.1	693.373
1643	GASQNIIPASTGAAK	15	XP_035616168.1	693.865	44880000
1644	GASQNIIPASTGAAK	15	XP_035616168.1	693.865	91390000
1645	GASQNIIPASTGAAKAVGK	19	XP_035616168.1	580.992	42077000
1646	GAVGLTGAQGEQGEAGSEGTAGDR	24	XP_035635073.1	1088	19601000
1647	GAVGPQGIVGK	11	XP_035616579.1	491.788
1648	GAVGPQGIVGK	11	XP_035616579.1	491.788
1649	GAVGPQGVLGK	11	XP_035612328.1	491.788	311070000
1650	GAVQDSVQMTR	11	XP_035639357.1	604.29	3703400
1651	GAWVHPEIDNPEYAADSNIYK	21	XP_035612871.1	797.041	11990000
1652	GDAGEDGPSGPDGPSGPSGLAGQR	24	XP_035651864.1	1069.47	6882400
1653	GDAGEDGPSGPDGPSGPSGLAGQR	24	XP_035651864.1	1069.47	287190000
1654	GDAGEDGPSGPDGPSGPSGLAGQR	24	XP_035651864.1	713.318	205330000
1655	GDATLSYEEPSFAK	14	XP_035641679.1	757.854	17264000
1656	GDDGDIGPR	9	XP_035650612.1	451.204	22880000
1657	GDDGEDGPAGPDGDAGK	17	XP_035616344.1	765.303	47173000
1658	GDEELDSLIK	10	XP_035642207.1	559.782	105600000
1659	GDFAPQNMMR	10	XP_035648636.1	583.758	249240000
1660	GDFAPQNMMR	10	XP_035648636.1	599.753	41720000
1661	GDFAPQNMMR	10	XP_035648636.1	591.755	39834000
1662	GDFASQNLMR	10	XP_035598478.1	577.767	240110000
1663	GDFASQNLMR	10	XP_035598478.1	569.769	393810000
1664	GDFGDPGVEGLAGEK	15	XP_035616579.1	724.339	22375000
1665	GDGDPLTGQETTDVSAAAK	19	XP_035630163.1	916.929	33658000
1666	GDGFGISSQTVVVAAR	16	XP_035614679.1	782.41	54679000
1667	GDKGLPGGPGAVGEPGR	17	BAB79229.1	507.599	99476000
1668	GDLGEQGDKGPIGK	14	XP_035594135.1	457.569	100390000
1669	GDLGIEIPTEK	11	XP_035642799.1	586.314	546970000
1670	GDLGLTGNAGSDGVPGK	17	XP_035618877.1	757.876	42909000
1671	GDPGDSGLTGLQGPAGAAGPMGSVGPGGVR	30	XP_035598478.1	870.086	36119000
1672	GDPGDSGLTGLQGPAGAAGPMGSVGPGGVR	30	XP_035598478.1	864.754	77347000
1673	GDPNWFFK	8	XP_035627157.1	505.74	205030000
1674	GDRDDLVYQAK	11	XP_035627583.1	661.323	17368000
1675	GDRGLQGER	9	XP_035606014.1	987.497	34302000
1676	GDSFPLSGEETTLEEQGTVR	20	XP_035608460.1	1076.51	30219000
1677	GDSFPLSGEETTLEEQGTVR	20	XP_035608460.1	718.006	8567000
1678	GDSFPLSGEETTLEER	16	XP_035598478.1	883.908	43320000
1679	GDSGPAGPQGEHGQIGPSGIAGDK	24	XP_035651757.1	730.345	321190000
1680	GDSGPTGSMGPR	12	XP_035598478.1	567.746	41537000
1681	GDSGPTGSMGPR	12	XP_035598478.1	559.748	128270000
1682	GDSGSLGPLGPVGER	15	XP_035605208.1	699.355	363280000
1683	GDSPASSTPIYVSHK	15	XP_035618726.1	515.923	207010000
1684	GDSPASSTPIYVSHK	15	XP_035618726.1	773.381	123970000
1685	GDTAITAVEGR	11	XP_035602887.1	545.28	218090000
1686	GDTGGLGPLGGPGEDGERGDDGDIGPR	27	XP_035648476.1	841.716	20290000
1687	GDTGGLGPQGGPGEDGER	18	XP_035650612.1	828.366	139690000
1688	GDTGGLGPQGGPGEDGERGDDGDIGPR	27	XP_035650612.1	846.708	140870000
1689	GDYPLEAVR	9	XP_035642799.1	510.261	1001400000
1690	GEAGAKGESGPAGVQGPAGPAGEEGKR	27	XP_035626829.1	606.049	27848000
1691	GEAGAQGPAGPAGPAGAR	18	XP_035621693.1	746.369	2197300000
1692	GEAGAQGPAGPAGPAGAR	18	XP_035621693.1	746.369	8137700
1693	GEAGAQGPAGPAGPAGAR	18	XP_035621693.1	497.915
1694	GEAGAQGPAGPAGPAGAR	18	XP_035621693.1	746.861	26279000
1695	GEAIDGMIPAQK	12	XP_035635838.1	623.311	697360000
1696	GEAIDGMIPAQK	12	XP_035635838.1	615.313	862590000
1697	GEAIDGMIPAQK	12	XP_035635838.1	615.313	42471000
1698	GEDGEIGPR	9	XP_035596808.1	465.22	108710000
1699	GEDYATLGKPTFLER	15	XP_035622570.1	566.29	353200000
1700	GEEEDYGPPPDR	12	XP_035639554.1	680.786	4419300
1701	GEEQEIPEPVQAVDR	15	XP_035629873.1	848.413	29219000
1702	GEEVYNYDIATQSVK	15	XP_035611111.1	858.41	26201000
1703	GEEYQFR	7	XP_035629873.1	464.712	41601000
1704	GEFGIAGLR	9	XP_035606014.1	460.253	433220000
1705	GEGEPLVGAETTDMSAAGK	19	XP_035608460.1	918.42	20453000
1706	GEGEPLVGAETTDMSAAGK	19	XP_035608460.1	910.423	54332000
1707	GEGGAPGENGASGPMGPR	18	XP_035594174.1	799.355	28705000
1708	GEGGAPGENGASGPMGPR	18	XP_035594174.1	807.352
1709	GEGGAQGPAGPAGPAGAR	18	XP_035594174.1	739.361	3420800000
1710	GEGGAQGPAGPAGPAGAR	18	XP_035594174.1	493.243	81848000
1711	GEGGAQGPAGPAGPAGAR	18	XP_035594174.1	739.853	39443000
1712	GEGGASGENGAAGAMGPR	18	XP_035626829.1	781.337	1066000000
1713	GEGGASGENGAAGAMGPR	18	XP_035626829.1	781.337	79648000
1714	GEGGASGENGAAGAMGPR	18	XP_035626829.1	781.337	21063000
1715	GEGGASGENGAAGAMGPR	18	XP_035626829.1	781.337	12066000
1716	GEGGASGENGAAGAMGPR	18	XP_035626829.1	781.337	30001000
1717	GEGGASGENGAAGAMGPR	18	XP_035626829.1	781.337	20885000
1718	GEGGASGENGAAGAMGPR	18	XP_035626829.1	781.337	31012000
1719	GEGGASGENGAAGAMGPR	18	XP_035626829.1	781.337	358070000
1720	GEGGASGENGAAGAMGPR	18	XP_035626829.1	781.829	49972000
1721	GEGGASGENGAAGAMGPR	18	XP_035626829.1	773.339	5554900000
1722	GEGGASGENGAAGAMGPR	18	XP_035626829.1	515.895	301000000
1723	GEGGASGENGAAGAMGPR	18	XP_035626829.1	773.831	242000000
1724	GEGGASGENGAAGAMGPR	18	XP_035626829.1	773.831	86565000
1725	GEGGASGENGAAGAMGPR	18	XP_035626829.1	773.831	5346400
1726	GEGGLGGPPGPTGGR	15	XP_035657123.1	633.315	1808400000
1727	GEGGPAGPPGFAGPPGSDGQSGPR	24	BAB79229.1	702.659	8569400
1728	GEGGPSGPTGAAGAR	15	XP_035594174.1	621.297	135100000
1729	GEGGSPGSSGNSGAMGARGLPGER	24	XP_035657123.1	715.663	26719000
1730	GEGGSPGSSGNSGAMGARGLPGER	24	XP_035657123.1	715.663	13113000
1731	GEHGAPGPAGFAGPPGADGQPGNK	24	XP_035657123.1	715.003	74931000
1732	GEIGGAGANGPSGPQGGR	18	XP_035651757.1	769.869	5104400000
1733	GEIGGAGANGPSGPQGGR	18	XP_035651757.1	513.582	57638000
1734	GEIGGAGANGPSGPQGGR	18	XP_035651757.1	770.361	26860000
1735	GEIGGAGANGPSGPQGGR	18	XP_035651757.1	770.361	35535000
1736	GEIGGAGANGPSGPQGGR	18	XP_035651757.1	770.361	30985000
1737	GEIGGAGSNGPSGPQGGR	18	BAB79229.1	777.866	92470000
1738	GEIGGAGSNGPSGPQGGR	18	BAB79229.1	777.866	1831300000
1739	GEIGGAGSNGPSGPQGGR	18	BAB79229.1	777.866
1740	GEIGGAGSNGPSGPQGGR	18	BAB79229.1	778.358	39009000
1741	GEIGGAGSNGPSGPQGGR	18	BAB79229.1	778.358	56540000
1742	GEILNTVR	8	XP_035628938.1	451.259	465710000
1743	GEILNTVR	8	XP_035628938.1	451.259
1744	GELGFNGPTGDSGKPGDQGPGGLPGPR	27	XP_035612328.1	841.074	49569000
1745	GELGPLGLAGAK	12	XP_035629432.1	541.814	85324000
1746	GELGVLGPR	9	XP_035596808.1	449.261	708740000
1747	GELTVQWNEASTPDITGYR	19	XP_035623532.1	1069.01	11297000
1748	GELVPLDTVLDMIK	14	XP_035631901.1	779.923	35048000
1749	GELVPLDTVLDMIK	14	XP_035631901.1	779.923	44577000
1750	GELVPLDTVLDMIK	14	XP_035631901.1	771.926	25159000
1751	GENFFYR	7	XP_035648652.1	466.717
1752	GENTLIELLNHFSMDTK	17	XP_035604238.1	989.483	21413000
1753	GEPGHSGVQGAAGPAGEEGK	20	BAB79229.1	597.947	45476000
1754	GEPGHSGVQGAAGPAGEEGKR	21	BAB79229.1	649.98	5091500
1755	GEPGNPGPAGAAGPSGAPGGDGQAGGK	27	XP_035657123.1	730.005	102260000
1756	GEPGSVGIVGAAGHQGPGGMPGER	24	BAB79229.1	730.683	1032000000
1757	GEPGSVGIVGAAGHQGPGGMPGER	24	BAB79229.1	1095.52	125160000
1758	GEPGSVGIVGAAGHQGPGGMPGER	24	BAB79229.1	731.011	13000000
1759	GEQGEVGPVGAR	12	XP_035602567.1	578.291
1760	GESGAPGPAGFAGPPGGDGQPGAK	24	XP_035626829.1	1018.48	735980000
1761	GESGAPGPAGFAGPPGGDGQPGAK	24	XP_035626829.1	679.32	355580000
1762	GESGPAGPAGIAGPAGPR	18	XP_035626829.1	506.927	83340000
1763	GESGPAGPAGIAGPAGPR	18	XP_035626829.1	759.887	12816000000
1764	GESGPAGPAGIAGPAGPR	18	XP_035626829.1	506.927	534650000
1765	GESGPAGPAGIAGPAGPR	18	XP_035626829.1	759.887	9549200
1766	GESGPAGPAGIAGPAGPR	18	XP_035626829.1	759.887	20000000
1767	GESGPAGPAGIAGPAGPR	18	XP_035626829.1	759.887	13937000
1768	GESGPAGPAGIAGPAGPR	18	XP_035626829.1	759.887	12136000
1769	GESGPAGPAGIAGPAGPR	18	XP_035626829.1	759.887	7863000
1770	GESGPAGPAGIAGPAGPR	18	XP_035626829.1	759.887
1771	GESGPAGPAGIAGPAGPR	18	XP_035626829.1	759.887
1772	GESGPAGPAGIAGPAGPR	18	XP_035626829.1	759.887
1773	GESGPAGPAGIAGPAGPR	18	XP_035626829.1	759.887
1774	GESGPAGPAGIAGPAGPR	18	XP_035626829.1	759.887
1775	GESGPAGPAGIAGPAGPR	18	XP_035626829.1	759.887
1776	GESGPAGPAGIAGPAGPR	18	XP_035626829.1	759.887
1777	GESGPAGPAGIAGPAGPR	18	XP_035626829.1	759.887
1778	GESGPAGPAGIAGPAGPR	18	XP_035626829.1	759.887
1779	GESGPAGPAGPNGPAGGR	18	XP_035657123.1	502.575	91416000
1780	GESGPAGPAGPNGPAGGR	18	XP_035657123.1	753.358	19120000000
1781	GESGPAGPAGPNGPAGGR	18	XP_035657123.1	753.358	8090400
1782	GESGPAGPAGPNGPAGGR	18	XP_035657123.1	753.358
1783	GESGPAGPAGPNGPAGGR	18	XP_035657123.1	502.575	381090000
1784	GESGPAGPAGPNGPAGGR	18	XP_035657123.1	753.85	103810000
1785	GESGPAGPAGPNGPAGGR	18	XP_035657123.1	753.85	102400000
1786	GESGPAGPAGPNGPAGGRGGLGPAGAR	27	XP_035657123.1	748.369
1787	GESGPAGPKGEGGASGENGAAGAMGPR	27	XP_035626829.1	781.352	116530000
1788	GESGPAGPKGEGGASGENGAAGAMGPR	27	XP_035626829.1	1171.52	91348000
1789	GESGPAGPKGEGGASGENGAAGAMGPR	27	XP_035626829.1	781.352	1703600000
1790	GESGPAGPKGEGGASGENGAAGAMGPR	27	XP_035626829.1	781.352
1791	GESGPAGPKGEGGASGENGAAGAMGPR	27	XP_035626829.1	776.021	124760000
1792	GESGPAGPKGEGGASGENGAAGAMGPR	27	XP_035626829.1	781.68	91542000
1793	GESGPAGVQGPAGPAGEEGK	20	XP_035626829.1	584.611	31437000
1794	GESGPAGVQGPAGPAGEEGK	20	XP_035626829.1	876.413	6336300000
1795	GESGPAGVQGPAGPAGEEGK	20	XP_035626829.1	584.611	956920000
1796	GESGPAGVQGPAGPAGEEGK	20	XP_035626829.1	876.413	10734000
1797	GESGPAGVQGPAGPAGEEGK	20	XP_035626829.1	876.905	100660000
1798	GESGPAGVQGPAGPAGEEGKR	21	XP_035626829.1	636.645	2605700000
1799	GESGPAGVQGPAGPAGEEGKR	21	XP_035626829.1	636.973	68053000
1800	GESGPTGNGGPVGAAGAR	18	BAB79229.1	504.578	76155000
1801	GESGPTGNGGPVGAAGAR	18	BAB79229.1	756.363	7342800
1802	GESGPTGNGGPVGAAGAR	18	BAB79229.1	756.363	12270000000
1803	GESGPTGNGGPVGAAGAR	18	BAB79229.1	504.578	262650000
1804	GESGPTGNGGPVGAAGAR	18	BAB79229.1	756.363	13570000
1805	GESGPTGNGGPVGAAGAR	18	BAB79229.1	756.363	5996300
1806	GESGPTGNGGPVGAAGAR	18	BAB79229.1	756.363	15800000
1807	GESGPTGNGGPVGAAGAR	18	BAB79229.1	756.363
1808	GESGPTGNGGPVGAAGAR	18	BAB79229.1	756.363
1809	GESGPTGNGGPVGAAGAR	18	BAB79229.1	756.856	512980000
1810	GESGSFGPAGPAGLR	15	BAB79229.1	680.336	7120500000
1811	GESGSFGPAGPAGLR	15	BAB79229.1	680.336	31389000
1812	GESGSFGPAGPAGLR	15	BAB79229.1	680.336
1813	GETGAHGANGNPGPAGSR	18	XP_035651757.1	536.249	51416000
1814	GETGAPGAVGPSGAR	15	XP_035626829.1	642.321	45395000
1815	GETGFQGK	8	XP_035596808.1	412.201	29838000
1816	GETGNNGPK	9	XP_035657123.1	437.207	2175600
1817	GETGNNGPK	9	XP_035657123.1	437.207	933900
1818	GETGPAGPIGPR	12	XP_035648636.1	554.791	451600000
1819	GETGPLGPPGAPGEDGQR	18	XP_035596808.1	846.403	49097000
1820	GETPGLSIGDVAK	13	XP_035627475.1	622.33	18117000
1821	GEVGFQGK	8	XP_035650612.1	411.211	185810000
1822	GEVGTAGLQGPR	12	XP_035656615.1	571.302	71589000
1823	GEWTPVTTDEIK	12	XP_035629873.1	688.341	21356000
1824	GFFDDEMNQILK	12	XP_035601465.1	728.842	20678000
1825	GFGFVEFDDPR	11	XP_035619909.1	643.296	34599000
1826	GFGFVTFENPEDAK	14	XP_035635126.1	779.365	43314000
1827	GFGTDEQAIIDLLGSR	16	XP_035610497.1	846.434	36002000
1828	GFHNIDEDIK	10	XP_035609321.1	594.288	71711000
1829	GFIGPGIDVPAPDMSTGER	19	XP_035590436.1	966.462	27842000
1830	GFIGPGIDVPAPDMSTGER	19	XP_035590436.1	958.465	50063000
1831	GFLDQGNK	8	XP_035593811.1	439.722	13518000
1832	GFLIDGYPR	9	XP_035631901.1	519.274	831510000
1833	GFNGMDGAK	9	XP_035657123.1	457.19
1834	GFNGMDGAKGDGGPAGPK	18	XP_035657123.1	550.251	79283000
1835	GFPGLPGPSGEPGK	14	XP_035597124.1	648.833	184000000
1836	GFQGDNGAMGPKGDTGTMGPQGPK	24	XP_035608634.1	779.679	4189900
1837	GFQGDTGEMGPK	12	XP_035656615.1	620.269	184520000
1838	GFQGETGIQGLK	12	XP_035650305.1	617.825	12440000
1839	GFSGLDGAK	9	XP_035626829.1	426.217	199150000
1840	GFSGLDGAK	9	XP_035626829.1	426.217	4269200000
1841	GFSGLDGAKGESGPAGPK	18	XP_035626829.1	816.405	14068000
1842	GFSGLDGAKGESGPAGPKGEGGASGENGAAGAMGPR	36	XP_035626829.1	790.369	17314000
1843	GFSTTDDDEEAAR	13	XP_035653767.1	707.292	10534000
1844	GFTGLQGLPGPPGSAGDQGAAGPAGPSGAK	30	XP_035594174.1	859.761	28805000
1845	GFTGMQGPPGPSGQSGESGPAGASGPAGPR	30	XP_035626829.1	890.405	21474000
1846	GFTGMQGPPGPSGQSGESGPAGASGPAGPR	30	XP_035626829.1	890.405	209700000
1847	GFTGMQGPPGPSGQSGESGPAGASGPAGPR	30	XP_035626829.1	890.733	37215000
1848	GFTGMQGPPGPSGQSGESGPAGASGPAGPR	30	XP_035626829.1	885.074	494300000
1849	GFTGMQGPSGPSGPSGESGPAGASGPAGPR	30	XP_035603055.1	876.73	19059000
1850	GFTGMQGPSGPSGPSGESGPAGASGPAGPR	30	XP_035603055.1	876.73	20240000
1851	GFTGMQGPSGPSGPSGESGPAGASGPAGPR	30	XP_035603055.1	876.73	33038000
1852	GFTGMQGPSGPSGPSGESGPAGASGPAGPR	30	XP_035603055.1	876.73	2953200000
1853	GFTGMQGPSGPSGPSGESGPAGASGPAGPR	30	XP_035603055.1	876.73	16139000
1854	GFTGMQGPSGPSGPSGESGPAGASGPAGPR	30	XP_035603055.1	876.73	13867000
1855	GFTGMQGPSGPSGPSGESGPAGASGPAGPR	30	XP_035603055.1	876.73	17410000
1856	GFTGMQGPSGPSGPSGESGPAGASGPAGPR	30	XP_035603055.1	876.73	15267000
1857	GFTGMQGPSGPSGPSGESGPAGASGPAGPR	30	XP_035603055.1	876.73	22011000
1858	GFTGMQGPSGPSGPSGESGPAGASGPAGPR	30	XP_035603055.1	877.058	61254000
1859	GFTGMQGPSGPSGPSGESGPAGASGPAGPR	30	XP_035603055.1	871.398	29650000
1860	GFTGMQGPSGPSGPSGESGPAGASGPAGPR	30	XP_035603055.1	871.398	57275000
1861	GFTGMQGPSGPSGPSGESGPAGASGPAGPR	30	XP_035603055.1	871.398	3645900000
1862	GFTGMQGPSGPSGPSGESGPAGASGPAGPR	30	XP_035603055.1	871.398
1863	GFTGMQGPSGPSGPSGESGPAGASGPAGPR	30	XP_035603055.1	871.726	90295000
1864	GFTLEELK	8	XP_035642884.1	468.755	68906000
1865	GGAEQFMEETER	12	XP_035625790.1	692.296	6500800
1866	GGAFTGEISPAMIK	14	XP_035601526.1	697.853	91826000
1867	GGAFTGEISPAMIK	14	XP_035601526.1	697.853	98602000
1868	GGAFTGEISPAMIK	14	XP_035601526.1	689.855	348130000
1869	GGAGPQGLQGPR	12	XP_035594174.1	547.789	1629500000
1870	GGAGPQGLQGPR	12	XP_035594174.1	548.281	93620000
1871	GGAGSIGGGMGAGGIGAK	18	XP_035607057.1	695.841	555140000
1872	GGAGSIGGGMGAGGIGAK	18	XP_035607057.1	687.843	1081900000
1873	GGAGSQGLQGPR	12	XP_035597124.1	542.778	598100000
1874	GGAGSQGLQGPR	12	XP_035597124.1	543.27	6839900
1875	GGAGVAGAKGNTGEPGR	17	XP_035626829.1	485.915	4615400
1876	GGDDLDPAYVLSSR	14	XP_035647834.1	732.852	1292100000
1877	GGDDLDPAYVLSSR	14	XP_035647834.1	732.852	14562000
1878	GGDDLDPNYVLSSR	14	XP_035635838.1	754.355	10434000
1879	GGDDLDPNYVLSSR	14	XP_035635838.1	754.355	2173300000
1880	GGDDLDPNYVLSSR	14	XP_035635838.1	754.355
1881	GGDKGPTGATGLR	13	BAB79229.1	593.812	1101400000
1882	GGDLQEDEQLYSHLTDEIK	19	XP_035594401.1	1095.51	321730000
1883	GGEGPQGSR	9	XP_035626829.1	422.699	4009200
1884	GGEGPQGSR	9	XP_035626829.1	422.699	6234000
1885	GGEGPQGSR	9	XP_035626829.1	422.699	40623000
1886	GGEGPQGSR	9	XP_035626829.1	422.699
1887	GGEYDLGAAFDGDGDR	16	XP_035592726.1	807.837	60385000
1888	GGEYDLGAAFDGDGDRNMVLGK	22	XP_035592726.1	758.343	31506000
1889	GGFGGNGFGGPGANAR	16	XP_035634612.1	696.824
1890	GGGGYHYR	8	XP_035657123.1	433.699	8723600
1891	GGGPGGAGSGSGGVGR	16	XP_035604296.1	593.782
1892	GGGQIIPTAR	10	XP_035622796.1	485.277	58964000
1893	GGIGSAGPAGPR	12	XP_035657123.1	498.765	7036700000
1894	GGIIDEDALLR	11	XP_035606011.1	586.32	31596000
1895	GGLESDLSDLLR	12	XP_035615478.1	637.833	7649100
1896	GGMENPLDQSTISLQMGTNK	20	XP_035603710.1	1069	25066000
1897	GGMENPLDQSTISLQMGTNK	20	XP_035603710.1	1069	20241000
1898	GGMENPLDQSTISLQMGTNK	20	XP_035603710.1	1061	52895000
1899	GGNTMTGDALDYLLK	15	XP_035608460.1	792.882	23533000
1900	GGNTMTGDALDYLLK	15	XP_035608460.1	784.885	50760000
1901	GGNTMTGDAMDYLLK	15	XP_035598478.1	801.861	14548000
1902	GGPIGMPGAR	10	BAB79229.1	464.737	7134800000
1903	GGPNYQEGLR	10	XP_035603221.1	545.767	8198900
1904	GGPSFGLSAEVK	12	XP_035603710.1	574.801	170930000
1905	GGPTGIGEEYELK	13	XP_035632717.1	675.333	465950000
1906	GGPTGIGEEYNLK	13	XP_035615112.1	667.833	1020600000
1907	GGRPLNTGAALQYVR	15	XP_035628938.1	524.958	27594000
1908	GGSFQTVSALFR	12	XP_035634086.1	635.333	11455000
1909	GGSLASITNSK	11	XP_035635293.1	517.777	51030000
1910	GGSMQTVSSQFR	12	BAC00871.1	650.801	1257100000
1911	GGSMQTVSSQFR	12	BAC00871.1	642.804	2846000000
1912	GGSMQTVSSQFR	12	BAC00871.1	643.296	40402000
1913	GGSMQTVSSQFR	12	BAC00871.1	643.296
1914	GGSMQTVSSQFR	12	BAC00871.1	651.293	31817000
1915	GGSMQTVSSQFR	12	BAC00871.1	651.293	15550000
1916	GHAEEETIDSDIK	13	XP_035629873.1	722.334	7402800
1917	GHAGLPGAPGPAGQMAK	17	XP_035630537.1	766.886	3086000
1918	GHDGDPGPQGVEGATGDQGQR	21	XP_035616344.1	678.967	73038000
1919	GHDGDPGPQGVEGATGDQGQR	21	XP_035616344.1	1017.95	7136200
1920	GHGGLQGMPGPNGPSGETGSAGITGPAGPR	30	BAB79229.1	896.753	104250000
1921	GHGGLQGMPGPNGPSGETGSAGITGPAGPR	30	BAB79229.1	672.57	504530000
1922	GHLENNPALEK	11	XP_035653234.1	407.879	10001000
1923	GHLENNPALEK	11	XP_035653234.1	611.315	13172000
1924	GHLENQIAEAEER	13	XP_035634530.1	748.36	155850000
1925	GHLENQIAEAEER	13	XP_035634530.1	499.243	150930000
1926	GHTGATGAMGPR	12	XP_035650305.1	556.767	15150000
1927	GHTGPIGLR	9	XP_035629432.1	454.259	22046000
1928	GHYLADTLVDFPEVMR	16	XP_035630051.1	621.642	20220000
1929	GHYLADTLVDFPEVMR	16	XP_035630051.1	626.973
1930	GIIDQTSLEQYR	12	XP_035655692.1	711.865	6199300
1931	GIIDSTVLEQR	11	XP_035619989.1	615.838	320420000
1932	GILAADESTGSVAK	14	XP_035600877.1	659.846	6643700000
1933	GILAADESTGSVAK	14	XP_035600877.1	659.846	9334600
1934	GILGYTEDQVVSTDFNGDKR	20	XP_035651116.1	738.694	25135000
1935	GILTLKYPIEHGIITNWDDMEK	22	XP_035657075.1	862.781	11259000
1936	GILTLKYPIEHGIITNWDDMEK	22	XP_035657075.1	647.337	9331800
1937	GINILNSNLEGVVIDNR	17	XP_035644869.1	920.5	5045100
1938	GIPGMFGASGQIGNTGLK	18	XP_035616579.1	860.938	66520000
1939	GISQDQMNEFR	11	XP_035625229.1	670.799	24322000
1940	GISQDQMNEFR	11	XP_035625229.1	662.801	55023000
1941	GISQEQLHEYR	11	XP_035647136.1	680.336	12169000
1942	GISQEQLHEYR	11	XP_035647136.1	453.893	27273000
1943	GISQEQLNEFR	11	XP_035639682.1	660.831	790780000
1944	GISQEQLNEFR	11	XP_035639682.1	661.323	16072000
1945	GIVGLPGQR	9	XP_035626829.1	448.769	271660000
1946	GIVGPLGPR	9	XP_035628939.1	433.266	235930000
1947	GIWHNDAK	8	XP_035635838.1	470.735	202980000
1948	GKFETLK	7	XP_035615112.1	411.74	170770000
1949	GKGILAADESTGSVAK	16	XP_035600877.1	501.939	35440000
1950	GKNNSATGDYLEQQYALISEK	21	XP_035645204.1	1167.04	15795000
1951	GKPDVVVSEDEEWR	14	XP_035636252.1	548.934	13213000
1952	GKQAFTQQVEELKR	14	BAC00871.1	416.23	40805000
1953	GLAGESGPR	9	XP_035596808.1	422.22	510220000
1954	GLAGVENVAELK	12	XP_035637012.1	600.335	364310000
1955	GLAVTFVSDETDAK	14	XP_035627206.1	726.864	11057000
1956	GLDDLASAIR	10	XP_035616015.1	515.78	12017000
1957	GLDEGVDAMR	10	XP_035630081.1	531.748
1958	GLDIVQGQR	9	XP_035646362.1	493.275	7087900
1959	GLDVDSLVIEHIQVNK	16	XP_035638745.1	593.66	10754000
1960	GLEAQVEEMK	10	XP_035621005.1	567.279
1961	GLEDGAEYNIR	11	XP_035629873.1	618.796
1962	GLEEHSEYR	9	XP_035628897.1	560.257	15284000
1963	GLEGNMGR	8	BAB79229.1	425.198	1287600000
1964	GLEGNMGR	8	BAB79229.1	425.198	12764000
1965	GLEGNMGR	8	BAB79229.1	425.198	20908000
1966	GLEGNMGR	8	BAB79229.1	425.198	68612000
1967	GLEGNMGR	8	BAB79229.1	425.198	18617000
1968	GLEGNMGR	8	BAB79229.1	417.2	3361600000
1969	GLEGNMGR	8	BAB79229.1	417.2
1970	GLEGNMGRDGAR	12	BAB79229.1	411.532	19122000
1971	GLEIPEYDGK	10	XP_035609321.1	560.78	159470000
1972	GLFAEDFGSFMRPGTDALGFPSR	23	XP_035594403.1	831.062	12905000
1973	GLFDEEMNEILTDPSDDTK	19	XP_035601465.1	1084.98	9213400
1974	GLGAGSTGAGGMGGGMDGGGIGAIGNGAK	29	XP_035601233.1	780.018	20519000
1975	GLGAGSTGAGGMGGGMDGGGIGAIGNGAK	29	XP_035601233.1	1153.53	16614000
1976	GLGGSFDR	8	XP_035616141.1	404.701
1977	GLGPSLDLDAAAAENQEFMSTR	22	XP_035648560.1	1155.04	20743000
1978	GLGPSLDLDAAAAENQEFMSTR	22	XP_035648560.1	765.03	17438000
1979	GLGTDEQAIIDILANR	16	XP_035614111.1	849.955	9910900
1980	GLGTQDNTLIR	11	XP_035614737.1	594.323	8756100
1981	GLHEMDIK	8	XP_035646101.1	471.739	34666000
1982	GLHGLDGDR	9	XP_035590947.1	470.236	11305000
1983	GLHQTVEDFR	10	XP_035601465.1	601.302	15333000
1984	GLIDQSALDQYR	12	XP_035650909.1	689.852	21484000
1985	GLLEGEESR	9	XP_035602612.1	495.249	602730000
1986	GLLEGFEYEFR	11	XP_035628897.1	680.333	24553000
1987	GLLQAIEQLK	10	XP_035628897.1	556.837	77887000
1988	GLNPDMGTDADKEDWK	16	XP_035653875.1	597.933	37911000
1989	GLNPHMGTDADKEDWK	16	XP_035646260.1	454.21	42351000
1990	GLPGDLGDPGPR	12	XP_035594135.1	575.796
1991	GLPGGPGAVGEPGR	14	BAB79229.1	610.823	9798200000
1992	GLPGGPGAVGEPGRLGPAGASGPR	24	BAB79229.1	695.371	29595000
1993	GLPGHDGHQGLR	12	XP_035607106.1	415.215	6821900
1994	GLPSSLSELHLDSNK	15	XP_035640508.1	532.946	475760000
1995	GLPSSLSELHLDSNK	15	XP_035640508.1	798.915	352170000
1996	GLPSSLSELHLDSNK	15	XP_035640508.1	798.915	14061000
1997	GLQGPMGAVGDR	12	XP_035594135.1	587.288	97618000
1998	GLQGPMGAVGDR	12	XP_035594135.1	587.288	131610000
1999	GLQGPMGAVGDR	12	XP_035594135.1	579.29	588440000
2000	GLQTLILVNNQITTIHPK	18	XP_035640508.1	668.393	16573000
2001	GLQTVNVDEN	10	XP_035629838.1	1088.52	9297700
2002	GLRPDTDYTVK	11	XP_035618727.1	422.223	201760000
2003	GLSQSALPYR	10	XP_035646491.1	546.296	25746000
2004	GLTAGEEYR	9	XP_035628897.1	498.243	30683000
2005	GLTAMPNVPSR	11	XP_035634187.1	571.803	23778000
2006	GLTHDPTFQK	10	XP_035623859.1	593.299	116870000
2007	GLTPSDAVLAMEK	13	XP_035598478.1	674.345	52218000
2008	GLTPSEPIITMEK	13	XP_035630163.1	708.376	22312000
2009	GLVGEIIK	8	XP_035626917.1	414.763	199880000
2010	GLVGENGPNGGQGAR	15	XP_035602567.1	691.842	131150000
2011	GLVGENGPNGGQGAR	15	XP_035602567.1	692.334	6156900
2012	GLVSGANHIK	10	XP_035592726.1	498.285	15660000
[truncated: 4,467 more rows]
